# Supplementary material for: Factors associated with offer and uptake of provider-initiated HIV testing and counselling among men attending healthcare facilities in Moshi Municipality, Northern Tanzania
Source: PLoS One. 2023 Sep 20;18(9):e0291792. doi: 10.1371/journal.pone.0291792 (PMC10511071; doi:10.1371/journal.pone.0291792)
Supplement: S3 Appendix — (XLSX) [file pone.0291792.s003.xlsx]

## Sheet: Sheet1
education	occupation	residence	income	nearest_health_facility	first_visit	service_past	another_facility	times_tested_prior	hiv_status	plan_future	exposed_risk	wanted_children	wanted_marriage	other_reason	media	seminars	healthcare_providers	friends	relatives	info_source_other	duration_problem	health_education	investigation	medicines	minor_surgery	other_serv	hiv_talk	hiv_testing_today	accept_offer	pitc_somethingelse	provider_HIV_status	provider_HIV_test	pitc_easier	pitc_stigma	attitude_pitc
Secondary	Student	Urban	<50,000	5 minutes	No	No	No	8	Yes	Yes	No	No	No	none	No	Yes	Yes	No	No	none	two weeks	Yes	Yes	Yes	Yes	tooth extraction	Yes	Yes	No	strongly agree	agree	disagree	strongly agree	agree	given priority to reduced tramsmission
Primary	Employed	Rural	>50,000	60 minutes	Yes	No	Yes	2	Yes	Yes	Yes	No	No	none	No	No	Yes	No	No	none	five days	Yes	Yes	Yes	No	none	Yes	Yes	Yes	strongly agree	strongly disagree	strongly agree	strongly agree	strongly agree	few healthccare providers
None	Self employed	Rural	>50,000	60 minutes	No	Yes	Yes	1	Yes	Yes	No	No	No	it was an order from the government	No	No	Yes	No	No	none	three days	Yes	Yes	Yes	No	none	Yes	Yes	Yes	strongly agree	agree	disagree	strongly agree	agree	healthcare providers should be more confidential
Secondary	Self employed	Urban	>50,000	5 minutes	No	Yes	Yes	3	Yes	No	No	Yes	No	none	No	Yes	Yes	No	No	none	one month	Yes	Yes	Yes	No	none	Yes	Yes	Yes	strongly agree	strongly disagree	strongly agree	strongly agree	strongly agree	the service is good, it should continue
Primary	Unemployed	Rural	>50,000	60 minutes	Yes	No	Yes	3	Yes	Yes	No	No	No	none	No	No	Yes	No	No	none	three days	Yes	Yes	Yes	No	none	Yes	Yes	Yes	strongly agree	agree	strongly agree	strongly disagree	strongly agree	all patients that come should be adviced to check their status
Post-Secondary	Unemployed	Rural	>50,000	30 minutes	No	Yes	Yes	3	Yes	Yes	No	No	No	none	No	No	Yes	No	No	none	six days	Yes	Yes	Yes	No	none	Yes	Yes	Yes	strongly agree	strongly disagree	agree	strongly agree	strongly agree	few healthccare providers
Primary	Self employed	Rural	>50,000	90 minutes	No	Yes	Yes	6	Yes	Yes	Yes	No	No	none	Yes	No	Yes	No	No	none	five days	Yes	Yes	Yes	No	none	Yes	Yes	Yes	strongly agree	strongly disagree	strongly diagree	strongly agree	disagree	healthcare providers should be more confidential
Primary	Self employed	Urban	>50,000	15 minutes	No	Yes	Yes	1	Yes	Yes	No	No	No	none	No	No	Yes	No	No	none	three days	Yes	Yes	Yes	No	none	Yes	Yes	Yes	agree	agree	agree	agree	strongly agree	the service is good, it should continue
Primary	Self employed	Rural	>50,000	10 minutes	No	Yes	Yes	5	Yes	Yes	No	No	Yes	none	No	Yes	Yes	No	No	none	four days	Yes	Yes	Yes	No	none	Yes	Yes	Yes	strongly agree	disagree	strongly agree	strongly agree	strongly agree	there is no importance of knowing my status
Secondary	Self employed	Rural	>50,000	30 minutes	No	Yes	Yes	5	Yes	No	No	No	No	none	No	No	Yes	No	No	none	six years	Yes	No	Yes	No	none	Yes	Yes	Yes	agree	agree	agree	agree	disagree	few healthccare providers
Post-Secondary	Employed	Urban	>50,000	30	Yes	No	Yes	3	Yes	Yes	Yes	No	No	none	Yes	Yes	Yes	Yes	Yes	none	two months	Yes	Yes	No	No	none	No	No	NA	strongly agree	disagree	strongly agree	strongly agree	strongly agree	healthcare providers should be more confidential
Post-Secondary	Self employed	Urban	>50,000	15 minutes	No	Yes	Yes	6	Yes	No	Yes	Yes	Yes	none	Yes	Yes	Yes	No	No	none	three days	Yes	Yes	Yes	No	none	Yes	Yes	Yes	strongly agree	agree	agree	strongly agree	strongly agree	the service is good, it should continue
Post-Secondary	Student	Urban	>50,000	30 minutes	Yes	Yes	Yes	3	Yes	Yes	Yes	No	No	none	No	No	Yes	No	No	none		Yes	Yes	Yes	No	none	Yes	Yes	Yes	agree	strongly disagree	strongly agree	strongly agree	strongly agree	we need more healthcare providers
Post-Secondary	Student	Rural	>50,000	30 minutes	No	Yes	No	1	Yes	No	No	No	No	none	No	No	Yes	No	No	none	two days	Yes	Yes	No	No	none	Yes	Yes	Yes	agree	strongly disagree	strongly agree	strongly agree	strongly agree	healthcare providers should create friendly enviroment with patients
Post-Secondary	Employed	Rural	>50,000	3 minutes	Yes	No	Yes	8	Yes	No	No	No	No	none	No	Yes	Yes	No	No	none	three weeks	Yes	Yes	Yes	No	none	Yes	Yes	Yes	agree	strongly disagree	strongly agree	strongly agree	strongly agree	concitize people in rural areas
None	Self employed	Urban	<50,000	30 minutes	Yes	No	Yes								Yes	No	No	No	No	none	6 months	No	Yes	No	No	none	Yes	Yes	Yes	agree	strongly disagree	disagree	agree	agree	good service to attract many men
Post-Secondary	Self employed	Urban	>50,000	5 minutes	No	Yes	Yes	4	Yes	Yes	No	No	No	none	No	No	Yes	No	No	none	2 months	Yes	Yes	No	No	none	Yes	Yes	Yes	agree	agree	disagree	agree	agree	more time should be spent on offering the service
Primary	Self employed	Rural	<50,000	20 minutes	Yes	No	No	3	No	No	Yes	No	No	none	No	No	Yes	No	No	none	1 day	No	Yes	No	No	none	No	No	NA	strongly disagree	disagree	disagree	disagree	disagree	health care providers should reach out to the remote areas and emphasize men to test
Primary	Self employed	Rural	>50,000	75 minutes	No	Yes	Yes	3	No	No	Yes	No	No	none	No	No	Yes	No	No	none	1 day	No	No	Yes	No	none	Yes	Yes	No	strongly agree	agree	disagree	agree	agree	more awareness should be provided to avoid fear of stigma
Primary	Self employed	Rural	>50,000	75 minutes	Yes	No	Yes	3	Yes	No	No	No	No	none	No	No	Yes	No	No	none	6 months	No	No	Yes	No	none	Yes	Yes	No	agree	strongly disagree	disagree	agree	agree	more PITC centres should be madde available. time should be extended if possible for 24 hours.
Post-Secondary	Self employed	Rural	>50,000	45 minutes	No	Yes	Yes	2	Yes	No	No	No	No	none	No	No	Yes	No	No	none	5 years	No	No	No	Yes	none	Yes	Yes	No	strongly disagree	disagree	disagree	disagree	disagree	service providers should be trained on how to create better rapport and ensure confidentiality
Primary	Unemployed	Rural	<50,000	120 minutes	No	Yes	Yes	5	Yes	No	No	No	No	none	No	No	Yes	No	No	none	5 months	No	Yes	No	No	none	Yes	Yes	Yes	agree	agree	disagree	agree	agree	men should be advised to participate in HIV testing to know their status earlier on
Secondary	Employed	Urban	>50,000	45 minutes	No	No	Yes								No	Yes	No	No	No	none	12 hours	No	Yes	No	No	none	Yes	Yes	Yes	agree	strongly disagree	disagree	agree	agree	the services should be brought closer to the men in their areas of residence
Secondary	Unemployed	Urban	<50,000	45 minutes	Yes	No	No	1	No	No	Yes	No	No	none	No	No	Yes	No	No	none	1 day	No	No	Yes	No	none	Yes	Yes	No	strongly agree	agree	disagree	agree	agree	constant counselling of men to test for HIV
Post-Secondary	Employed	Urban	>50,000	30 ,imutes	No	Yes	Yes	4	Yes	No	No	No	No	none	No	No	Yes	No	No	none	4 months	No	Yes	No	No	none	Yes	Yes	Yes	strongly agree	agree	disagree	agree	agree	good service men should be encouraged tp participate
Post-Secondary	Employed	Rural	>50,000	60 minutes	No	Yes	Yes	5	Yes	No	No	No	No	none	No	No	Yes	No	No	none	8 years	No	No	Yes	No	none	Yes	Yes	Yes	agree	agree	agree	agree	agree	awareness should be raised especially to men
Secondary	Self employed	Rural	>50,000	5 minutes	Yes	No	Yes	3	Yes	No	No	No	No	none	Yes	No	Yes	No	No	none	3 years	No	Yes	Yes	No	none	Yes	Yes	Yes	agree	agree	disagree	agree	agree	good service and good patient preparation
None	Self employed	Rural	<50,000	180 minutes	Yes	No	Yes	1	Yes	Yes	Yes	No	No	none							2 days	No	Yes	No	No	none	Yes	Yes	Yes	agree	agree	disagree	agree	agree	medications should be initiated early if one is found to be positive
Secondary	Student	Urban	<50,000	10 minutes	No	Yes	Yes		No	No	No	No	No	none							3 days	No	Yes	No	No	none	No	No	NA	agree	strongly disagree	disagree	agree	agree	the society should be educated
Primary	Self employed	Rural	>50,000	20 minutes	No	Yes	Yes	2	Yes	No	No	No	No	none	No	No	Yes	No	No	none	1 week	No	Yes	No	No	none	No	No	NA	agree	agree	disagree	agree	agree	none
Post-Secondary	Self employed	Urban	>50,000	15 minutes	No	Yes	Yes	1	Yes	Yes	No	No	No	surgery	No	Yes	Yes	No	No	none	three years	Yes	Yes	Yes	No	none	Yes	Yes	Yes	strongly agree	agree	disagree	strongly agree	agree	there is no need for a provider to initiate testing unless the patient is in need of it
Secondary	Unemployed	Rural	>50,000	5 minutes	No	Yes	Yes	1	Yes	Yes	Yes	No	No	advice from the doctor	No	No	Yes	No	No	none	seven years	Yes	Yes	Yes	No	none	No	No	NA	strongly agree	strongly disagree	strongly agree	strongly agree	strongly agree	it will help people to know their statuses
Secondary	Unemployed	Urban	>50,000	30 minutes	No	Yes	Yes	5	Yes	Yes	Yes	Yes	No	advice from the doctor	No	No	Yes	No	No	none	six years	Yes	Yes	Yes	No	none	Yes	Yes	Yes	strongly agree	agree	disagree	strongly agree	agree	it will help people to know their statuses
None	Unemployed	Rural	>50,000	30 minutes	No	Yes	Yes	5	Yes	Yes	Yes	No	No	none	No	No	Yes	No	No	none	five years	Yes	Yes	Yes	No	none	Yes	Yes	Yes	strongly agree	strongly disagree	strongly agree	strongly agree	strongly agree	people should be prepared well before service
Primary	Self employed	Rural	>50,000	45 minutes	Yes	Yes	Yes	4	Yes	Yes	Yes	Yes	No	none	No	No	Yes	No	No	none	one month	Yes	Yes	Yes	No	none	Yes	Yes	Yes	strongly disagree	strongly disagree	strongly diagree	strongly disagree	strongly disagree	healthcare providers should continue counselling patients
Primary	Unemployed	Urban	>50,000	5 minutes	No	Yes	Yes	15	Yes	Yes	Yes	Yes	Yes	none	No	No	Yes	No	No	none	four weeks	Yes	Yes	Yes	No	none	Yes	Yes	Yes	strongly disagree	strongly disagree	strongly diagree	strongly disagree	strongly disagree	every health institution should have this service
Primary	Self employed	Rural	>50,000	30 minutes	No	Yes	Yes	6	Yes	Yes	Yes	No	Yes	none	Yes	No	Yes	No	No	none	four weeks	Yes	Yes	Yes	No	none	Yes	Yes	Yes	strongly agree	agree	disagree	strongly agree	agree	every health institution should have this service
Secondary	Self employed	Urban	>50,000	30 minutes	Yes	Yes	Yes	3	Yes	Yes	Yes	No	No	none	Yes	No	Yes	No	No	none	three months	Yes	Yes	Yes	No	none	No	No	NA	strongly agree	strongly disagree	strongly agree	strongly agree	strongly agree	people should make their own descions
Post-Secondary	Employed	Rural	>50,000	2 minutes	Yes	No	Yes	2	Yes	Yes	No	Yes	Yes	none	No	Yes	Yes	No	No	none	four days	Yes	Yes	Yes	No	none	No	No	NA	strongly agree	agree	disagree	strongly agree	agree	hiv testing should be descided by the patient
Primary	Unemployed	Urban	>50,000	30 minutes	Yes	Yes	Yes	3	Yes	Yes	Yes	No	No	none	No	No	Yes	No	No	none	six days	Yes	Yes	Yes	No	none	Yes	Yes	Yes	strongly agree	strongly disagree	strongly agree	strongly agree	strongly agree	will enable people to do checkups reguraly
Secondary	Self employed	Urban	>50,000	10 minutes	Yes	No	Yes	3	Yes	Yes	Yes	No	No	none	No	No	Yes	No	No	none	five days	Yes	Yes	Yes	No	none	Yes	Yes	Yes	strongly agree	agree	strongly agree	strongly disagree	strongly agree	people should be prepared well before service
Post-Secondary	Student	Urban	>50,000	60 minutes	No	Yes	Yes	2	Yes	Yes	Yes	No	No	none	No	Yes	Yes	Yes	No	none	four days	Yes	Yes	Yes	No	none	Yes	Yes	Yes	strongly agree	strongly disagree	agree	strongly agree	strongly agree	healthcare providers should continue counselling patients
Post-Secondary	Employed	Urban	>50,000	5 minutes	No	Yes	No	3	Yes	No	No	No	No	none							1 week	No	Yes	Yes	No	none	Yes	No	NA	strongly agree	strongly disagree	disagree	agree	agree	it is good and should be highky empasized even in other health centres
Secondary	Self employed	Urban	<50,000	10 minutes	No	Yes	Yes	1	No	No	Yes	No	No	none	No	No	No	Yes	No	none	2 days	No	Yes	Yes	No	none	Yes	No	NA	agree	agree	disagree	agree	agree	the service is good
Primary	Self employed	Rural	<50,000	60 minutes	No	Yes	Yes	1	No	No	Yes	No	No	none	Yes	No	No	No	No	none	2 months	No	Yes	Yes	No	none	Yes	No	NA	agree	agree	disagree	agree	strongly agree	confidentiality should be emphasized during the service
Secondary	Self employed	Urban	>50,000	60 minutes	No	Yes	Yes	2	Yes	No	No	No	No	none	Yes	No	No	No	No	none	1 year	No	Yes	No	No	none	No	No	NA	agree	strongly disagree	disagree	agree	agree	the service should be made aware to the public
Secondary	Employed	Rural	>50,000	45 minutes	No	Yes	Yes	2	Yes	No	No	No	No	none	No	No	Yes	No	No	none	1 month	No	Yes	Yes	No	none	Yes	Yes	Yes	agree	agree	strongly diagree	disagree	agree	enough time should be dedicated to giving this service
Post-Secondary	Self employed	Urban	>50,000	5 minutes	No	Yes	Yes	4	Yes	No	No	No	No	none	No	No	Yes	No	No	none	2 months	No	Yes	No	No	none	No	No	NA	strongly agree	agree	disagree	agree	agree	testing appliances should be readily available for easy testing
Post-Secondary	Employed	Urban	>50,000	10 minutes	No	Yes	Yes	10	Yes	No	Yes	No	No	none	No	No	Yes	No	No	none	5 years	No	Yes	Yes	No	none	No	No	NA	agree	agree	disagree	agree	agree	more education should be offered concerning the service
Primary	Unemployed	Rural	<50,000	60 minutes	No	Yes	Yes	10	Yes	No	No	No	No	none	Yes	No	No	No	No	none	2 weeks	No	Yes	No	No	none	No	No	NA	strongly agree	agree	disagree	agree	agree	time spend on offering the service should be sufficient
Secondary	Self employed	Urban	>50,000	15 minutes	No	Yes	Yes	4	Yes	No	No	No	No	none	No	Yes	No	No	No	none	2 weeks	No	Yes	Yes	No	none	No	No	NA	agree	agree	disagree	agree	agree	the service providers should be more friendly
Post-Secondary	Unemployed	Rural	>50,000	30 minutes	No	Yes	No	3	Yes	Yes	Yes	Yes	No	none	Yes	No	Yes	Yes	Yes	my wife	five days	Yes	Yes	No	No	none	Yes	Yes	Yes	strongly agree	agree	disagree	strongly agree	agree	help people to know their status
Post-Secondary	Employed	Urban	>50,000	30 minutes	No	Yes	Yes	4	Yes	No	No	No	No	none	Yes	No	Yes	Yes	Yes	none	three days	Yes	Yes	No	No	none	Yes	Yes	Yes	strongly agree	strongly disagree	strongly agree	strongly agree	strongly agree	it will help people to know their statuses
Post-Secondary	Employed	Urban	>50,000	20 minutes	No	Yes	No	5	Yes	Yes	Yes	No	No	none	No	No	Yes	Yes	Yes	none	four days	Yes	Yes	Yes	No	none	Yes	Yes	Yes	strongly agree	agree	disagree	strongly agree	agree	it will help people to know their statuses
Primary	Employed	Rural	>50,000	90 minutes	No	Yes	Yes	1	Yes	No	No	No	No	none	Yes	Yes	Yes	Yes	No	none	six years	Yes	Yes	Yes	No	none	Yes	Yes	Yes	strongly agree	strongly disagree	strongly agree	strongly agree	strongly agree	people should be prepared well before service
Primary	Unemployed	Urban	>50,000	8 minutes	No	Yes	Yes	9	Yes	Yes	No	Yes	No	none	No	No	Yes	Yes	Yes	none	two months	Yes	Yes	No	No	none	Yes	Yes	Yes	strongly disagree	strongly disagree	strongly diagree	strongly disagree	strongly disagree	healthcare providers should continue counselling patients
Primary	Unemployed	Rural	<50,000	40 minutes	No	Yes	No								No	No	Yes	Yes	No	none	three days	Yes	Yes	No	No	none	Yes	Yes	Yes	strongly disagree	strongly disagree	strongly diagree	strongly disagree	strongly disagree	every health institution should have this service
Primary	Unemployed	Rural	<50,000	30 minutes	Yes	Yes	No	6	Yes	Yes	Yes	No	No	none								No	Yes	No	No	none	Yes	Yes	Yes	strongly agree	agree	disagree	strongly agree	agree	every health institution should have this service
Post-Secondary	Unemployed	Urban	>50,000	10 minutes	No	No	No	10	Yes	Yes	Yes	No	No	none	No	Yes	Yes	Yes	Yes	none	two days	Yes	Yes	Yes	No	none	Yes	Yes	Yes	strongly agree	strongly disagree	strongly agree	strongly agree	strongly agree	people should make their own descions
Secondary	Self employed	Urban	>50,000	15 minutes	No	Yes	Yes	7	Yes	Yes	Yes	Yes	No	none	No	No	Yes	Yes	Yes	none	three weeks	Yes	Yes	No	No	none	Yes	Yes	Yes	strongly agree	agree	disagree	strongly agree	agree	hiv testing should be descided by the patient
Primary	Self employed	Urban	<50,000	5 minutes	Yes	No	Yes								No	No	Yes	Yes	No	none	three years	Yes	Yes	No	No	none	Yes	Yes	Yes	strongly agree	strongly disagree	strongly agree	strongly agree	strongly agree	will enable people to do checkups reguraly
Secondary	Self employed	Urban	>50,000	5 minutes	No	Yes	Yes	4	Yes	Yes	Yes	No	No	none	Yes	No	Yes	Yes	Yes	none	seven years	Yes	Yes	No	No	none	Yes	Yes	Yes	strongly agree	agree	strongly agree	strongly disagree	strongly agree	will enable people to do checkups reguraly
Primary	Unemployed	Urban	>50,000	5 minutes	Yes	No	Yes	2	Yes	No	No	Yes	No	none	No	No	Yes	Yes	Yes	none	six years	Yes	Yes	Yes	No	none	Yes	Yes	Yes	strongly agree	strongly disagree	agree	strongly agree	strongly agree	people should be prepared well before service
Primary	Self employed	Rural	>50,000	15 minutes	Yes	No	No								Yes	Yes	Yes	Yes	Yes	none	five years	Yes	Yes	Yes	No	none	Yes	Yes	Yes	strongly agree	strongly disagree	strongly diagree	strongly agree	disagree	healthcare providers should continue counselling patients
Secondary	Self employed	Urban	>50,000	30 minutes	No	Yes	No	3	Yes	Yes	Yes	No	No	none	No	No	Yes	Yes	Yes	none	one month	Yes	Yes	Yes	No	none	Yes	Yes	Yes	strongly agree	agree	disagree	strongly agree	agree	help people to know their status
Post-Secondary	Employed	Rural	>50,000	5 minutes	No	Yes	Yes	10	Yes	Yes	No	Yes	Yes	none	No	Yes	Yes	Yes	Yes	none	four weeks	Yes	Yes	Yes	No	none	Yes	Yes	Yes	strongly agree	strongly disagree	strongly agree	strongly agree	strongly agree	it will help people to know their statuses
Primary	Employed	Urban	>50,000	30 minutes	No	Yes	Yes	2	Yes	Yes	No	Yes	No	none	No	Yes	Yes	Yes	No	none	two weeks	Yes	Yes	Yes	No	none	Yes	Yes	Yes	strongly agree	strongly disagree	strongly agree	strongly agree	strongly agree	people should be approached well
Post-Secondary	Employed	Urban	>50,000	5 minutes	No	Yes	Yes	7	Yes	Yes	No	No	No	none	No	No	Yes	No	No	none	five days	Yes	Yes	Yes	No	none	Yes	No	NA	agree	agree	agree	agree	agree	sick people should be given hope
Secondary	Unemployed	Rural	>50,000	40 minutes	No	Yes	Yes	4	Yes	Yes	Yes	Yes	No	none	No	No	Yes	Yes	No	none	three days	Yes	Yes	Yes	No	none	Yes	Yes	Yes	agree	agree	strongly agree	strongly agree	agree	the nurses should be polite and caring
Secondary	Self employed	Urban	>50,000	15 minutes	No	Yes	Yes	3	Yes	No	No	No	No	none	No	No	Yes	No	No	none	one month	Yes	Yes	Yes	No	none	Yes	Yes	Yes	agree	strongly disagree	agree	strongly agree	agree	the service should be offered in prisons
Post-Secondary	Employed	Urban	>50,000	30 minutes	No	Yes	Yes	3	Yes	Yes	No	No	Yes	none	No	No	Yes	No	No	none	three days	Yes	Yes	Yes	No	none	Yes	Yes	Yes	strongly agree	strongly disagree	strongly agree	strongly agree	strongly agree	the service should be compulsory for every patient
Post-Secondary	Employed	Urban	>50,000	40 minutes	No	Yes	Yes	1	Yes	No	No	No	No	none	No	No	Yes	Yes	No	none	six days	Yes	Yes	Yes	No	none	Yes	Yes	Yes	agree	agree	agree	agree	agree	even the beggers in town should be considere
Primary	Unemployed	Rural	>50,000	180 minutes	No	Yes	Yes	1	Yes	No	No	No	No	none	No	Yes	Yes	Yes	No	none	five days	Yes	Yes	Yes	No	none	Yes	No	NA	agree	agree	agree	agree	agree	people should be approach wth tenderness
Secondary	Self employed	Urban	>50,000	15 minutes	Yes	No	Yes	2	Yes	No	No	No	No	none	Yes	No	No	No	No	none	three days	Yes	Yes	Yes	No	none	Yes	Yes	Yes	strongly agree	strongly disagree	strongly agree	strongly agree	strongly agree	after testing people should be given a date to come and re test
Primary	Self employed	Rural	>50,000	10 minutes	No	Yes	Yes		No	No	No	No	No	none	Yes	No	No	No	No	none	four days	No	Yes	Yes	No	none	Yes	No	NA	strongly agree	strongly disagree	strongly agree	strongly agree	strongly agree	people who are found positive should be empharsized to take medications
Post-Secondary	Employed	Urban	>50,000	20 minutes	No	Yes	Yes	3	Yes	No	No	No	No	none	Yes	No	Yes	Yes	No	none	six years	Yes	Yes	No	No	none	Yes	Yes	Yes	agree	agree	strongly agree	strongly agree	strongly agree	certificates after testing
Post-Secondary	Student	Urban	>50,000	5 minutes	No	Yes	Yes	3	Yes	Yes	No	No	No	none							two months	Yes	Yes	Yes	No	none	Yes	Yes	Yes	strongly agree	strongly disagree	strongly agree	strongly agree	strongly agree	more education to youth
Primary	Self employed	Urban	>50,000	10 minutes	No	Yes	Yes	4	Yes	Yes	Yes	No	No	none	Yes	No	Yes	No	No	none	three days	Yes	Yes	Yes	No	none	Yes	Yes	Yes	strongly agree	strongly disagree	strongly agree	strongly agree	strongly agree	healthcare providers should look for cure of HIV
Primary	Employed	Urban	>50,000	15 minutes	No	Yes	Yes	3	Yes	No	No	No	No	none	No	No	Yes	No	No	none		Yes	Yes	Yes	No	none	Yes	Yes	Yes	agree	agree	agree	agree	agree	people should be educated on pitc
Primary	Self employed	Urban	>50,000	60 minutes	No	Yes	Yes	3	Yes	No	No	No	No	none							two days	Yes	Yes	Yes	No	none	Yes	Yes	Yes	strongly agree	strongly disagree	strongly agree	strongly agree	strongly agree	people should be educated
Secondary	Self employed	Rural	>50,000	20 minutes	Yes	No	Yes	3	Yes	No	No	No	No	blood donation	No	Yes	Yes	No	No	none	three weeks	Yes	Yes	Yes	No	none	Yes	Yes	Yes	agree	agree	agree	agree	agree	people should be educated and assured
Secondary	Employed	Rural	>50,000	5 minutes	No	Yes	Yes	3	Yes	No	No	No	No	none	No	Yes	Yes	No	No	none	three years	Yes	Yes	Yes	No	none	Yes	Yes	Yes	agree	agree	agree	agree	agree	youth in recreational areas should be educated annd tested
Post-Secondary	Student	Urban	>50,000	5 minutes	Yes	No	Yes	4	Yes	No	No	No	No	none	No	No	Yes	No	No	none	seven years	Yes	Yes	Yes	No	none	Yes	Yes	Yes	strongly agree	strongly disagree	strongly agree	strongly agree	strongly agree	mass media shopuld be involved in education dissemination
Secondary	Self employed	Rural	>50,000	10 minutes	No	Yes	Yes	10	Yes	No	No	No	No	none	Yes	No	Yes	No	No	none	six years	Yes	Yes	Yes	No	none	Yes	Yes	Yes	strongly agree	strongly disagree	strongly agree	strongly agree	strongly agree	more effort to involve youth
Secondary	Self employed	Urban	>50,000	30 minutes	No	Yes	Yes	2	Yes	No	No	No	No	none	No	No	Yes	No	No	none	five years	Yes	Yes	Yes	No	none	Yes	Yes	Yes	agree	agree	strongly agree	strongly agree	strongly agree	youth should be involved more
Secondary	Student	Rural	>50,000	90 minutes	Yes	No	Yes														one month	Yes	Yes	No	No	none	Yes	Yes	Yes	agree	agree	agree	agree	agree	the service should reach more people
Post-Secondary	Student	Urban	<50,000	30 minute	No	Yes	Yes	10	Yes	Yes	Yes	No	No	none	Yes	Yes	Yes	Yes	Yes	none	three month	Yes	Yes	Yes	No	none	Yes	Yes	Yes	strongly agree	strongly disagree	strongly agree	strongly agree	strongly agree	more education to youth
Post-Secondary	Student	Urban	<50,000	155 minutes	No	Yes	Yes	3	Yes	Yes	Yes	No	No	none	Yes	Yes	Yes	Yes	No	none	two weeks	Yes	Yes	Yes	No	none	Yes	Yes	Yes	agree	agree	agree	agree	agree	more youth should be involved
Post-Secondary	Student	Urban	<50,000	40 minutes	No	Yes	Yes	4	Yes	Yes	Yes	No	No	none	Yes	Yes	Yes	Yes	Yes	none	two days	Yes	Yes	Yes	No	none	Yes	Yes	Yes	agree	agree	strongly agree	strongly agree	agree	more education to youth
Post-Secondary	Student	Urban	<50,000	4 minutes	No	Yes	Yes	6	Yes	Yes	Yes	No	No	none	Yes	Yes	Yes	Yes	No	none	three month	Yes	Yes	Yes	No	none	Yes	Yes	Yes	agree	strongly disagree	agree	strongly agree	agree	healthcare providers should look for cure of HIV
Post-Secondary	Student	Urban	<50,000	5 minutes	No	Yes	Yes	7	Yes	Yes	Yes	No	No	none	No	No	No	No	No	none	two weeks	Yes	Yes	Yes	No	none	Yes	Yes	Yes	strongly agree	strongly disagree	strongly agree	strongly agree	strongly agree	people should be educated on pitc
Primary	Self employed	Rural	<50,000	5 minutes	No	Yes	Yes	1	Yes	Yes	No	No	No	none	No	No	No	No	No	none	four month	Yes	Yes	Yes	No	none	No	No	NA	agree	agree	agree	agree	agree	people should be educated
Secondary	Student	Rural	>50,000	30 minutes	Yes	No	Yes		No	No	No	No	No	none							four weeks	Yes	Yes	Yes	No	none	No	No	NA	agree	agree	agree	agree	agree	people should be educated and assured
Primary	Self employed	Rural	<50,000	20 minutes	No	Yes	Yes								No	No	Yes	Yes	No	none	three month	Yes	Yes	Yes	No	none	Yes	Yes	Yes	strongly agree	strongly disagree	strongly agree	strongly agree	strongly agree	youth in recreational areas should be educated annd tested
None	Self employed	Rural	<50,000	30 minutes	Yes	No	Yes	5	Yes	Yes	No	No	No	none	No	No	Yes	Yes	No	none	four month	Yes	Yes	Yes	No	none	Yes	Yes	Yes	strongly agree	strongly disagree	strongly agree	strongly agree	strongly agree	mass media shopuld be involved in education dissemination
Post-Secondary	Student	Urban	>50,000	30 minutes	No	Yes	Yes								Yes	Yes	Yes	No	No	school	one week	Yes	Yes	Yes	No	none	Yes	Yes	Yes	agree	agree	strongly agree	strongly agree	strongly agree	more effort to involve youth
Primary	Self employed	Urban	<50,000	30 minutes	No	Yes	Yes	5	Yes	Yes	No	Yes	Yes	none	Yes	Yes	Yes	No	No	church	six month	Yes	Yes	Yes	No	none	Yes	Yes	Yes	strongly agree	strongly disagree	strongly agree	strongly agree	strongly agree	youth should be involved more
None	Self employed	Rural	<50,000	60 minutes	No	Yes	Yes								Yes	Yes	No	No	No	none	four month	Yes	Yes	Yes	No	none	Yes	Yes	Yes	strongly agree	strongly disagree	strongly agree	strongly agree	strongly agree	the service should reach more people
Post-Secondary	Self employed	Urban	<50,000	15 minutes	No	Yes	Yes	1	Yes	No	No	No	No	for a job interview	Yes	Yes	Yes	No	No	none	two weeks	Yes	Yes	Yes	No	none	Yes	Yes	Yes	agree	agree	agree	agree	agree	more education to youth
Secondary	Self employed	Rural	<50,000	15 minutes	No	Yes	Yes	2	Yes	Yes	No	No	No	blood donation	Yes	Yes	Yes	Yes	No	none	four days	Yes	Yes	Yes	No	none	Yes	Yes	Yes	strongly agree	strongly disagree	strongly agree	strongly agree	strongly agree	more youth should be involved
Post-Secondary	Self employed	Urban	<50,000	120 minutes	No	Yes	Yes	2	Yes	Yes	No	No	No	none	Yes	Yes	Yes	Yes	No	none	one week	Yes	Yes	Yes	No	none	Yes	Yes	Yes	strongly agree	strongly disagree	strongly agree	strongly agree	strongly agree	should walk in households to educate people
Post-Secondary	Employed	Urban	<50,000	30 minutes	No	Yes	Yes	10	Yes	Yes	No	No	No	hepatitis B vaccination	Yes	Yes	Yes	No	No		two weeks	Yes	Yes	Yes	No	none	Yes	Yes	Yes	strongly agree	strongly disagree	strongly agree	strongly agree	strongly agree	the service should go to villages
Secondary	Self employed	Rural	<50,000	5 minutes	No	Yes	Yes	6	Yes	Yes	No	Yes	No	none	Yes	Yes	Yes	Yes	No	none	three weeks	Yes	Yes	Yes	No	none	Yes	Yes	Yes	strongly agree	strongly disagree	strongly agree	strongly agree	strongly agree	more education to youth
Post-Secondary	Self employed	Urban	<50,000	20 minutes	Yes	No	Yes	3	Yes	Yes	No	No	No	for a job interview	Yes	Yes	Yes	Yes	Yes	none	two days	Yes	Yes	Yes	No	none	Yes	Yes	Yes	strongly agree	strongly disagree	strongly agree	strongly agree	strongly agree	healthcare providers should look for cure of HIV
Primary	Self employed	Rural	>50,000	20 minutes	No	Yes	Yes	4	Yes	No	No	No	No	none	No	No	Yes	Yes	No	none	three days	Yes	Yes	Yes	No	none	No	No	NA	strongly disagree	strongly disagree	strongly diagree	strongly disagree	strongly disagree	more men should be educated because they are lagging behind
Primary	Employed	Rural	>50,000	30 minutes	No	No	Yes														one year	Yes	Yes	Yes	No	none	Yes	Yes	Yes	strongly agree	strongly disagree	strongly agree	disagree	strongly agree	more education to youth
Primary	Employed	Urban	>50,000	30 minutes	Yes	No	Yes	5	Yes	Yes	No	No	No	none	Yes	No	Yes	Yes	No	none	one week	Yes	Yes	Yes	No	none	Yes	Yes	Yes	strongly agree	strongly disagree	strongly agree	strongly agree	strongly agree	healthcare providers should look for cure of HIV
Secondary	Self employed	Rural	>50,000	30 minutes	No	Yes	Yes	4	Yes	Yes	No	No	No	none	Yes	No	Yes	Yes	No	none	one year	Yes	Yes	Yes	No	none	Yes	Yes	Yes	strongly agree	strongly disagree	strongly agree	disagree	strongly agree	people should be educated on pitc
Secondary	Student	Urban	<50,000	15 minutes	No	Yes	Yes	1	Yes	No	No	No	No	none	Yes	No	No	Yes	No	none	five days	Yes	Yes	Yes	No	none	Yes	No	NA	strongly agree	strongly disagree	strongly agree	agree	strongly agree	people should be educated
Secondary	Student	Urban	<50,000	15 minutes	Yes	No	Yes	1	Yes	No	No	No	No	i wanted to go to school	No	No	Yes	No	No	none	four days	Yes	Yes	Yes	No	none	Yes	Yes	Yes	strongly agree	strongly disagree	strongly agree	disagree	strongly agree	people should be educated and assured
Primary	Self employed	Rural	<50,000	60 minutes	Yes	No	Yes	4	Yes	No	No	No	No	none	No	No	Yes	No	No	none	six month	Yes	Yes	Yes	No	none	No	No	NA	strongly agree	strongly disagree	strongly agree	strongly agree	strongly agree	youth in recreational areas should be educated annd tested
Primary	Self employed	Urban	>50,000	4 minutes	No	Yes	Yes	5	Yes	Yes	Yes	Yes	No	part of my job qualifications	No	Yes	Yes	Yes	Yes	none	two years	Yes	Yes	Yes	No	none	Yes	Yes	Yes	strongly agree	strongly disagree	strongly agree	strongly agree	strongly agree	mass media shopuld be involved in education dissemination
Primary	Self employed	Urban	>50,000	15 minutes	No	Yes	Yes	1	Yes	Yes	No	Yes	No	escoted my wife	Yes	No	Yes	Yes	No	none	two weeks	Yes	Yes	Yes	No	none	Yes	Yes	Yes	strongly agree	strongly disagree	strongly agree	strongly agree	strongly agree	more effort to involve youth
Primary	Self employed	Rural	>50,000	10 minutes	No	Yes	Yes								Yes	No	Yes	Yes	No	none	one month	Yes	Yes	Yes	No	none	Yes	Yes	Yes	strongly agree	strongly disagree	strongly agree	strongly agree	strongly agree	youth should be involved more
Primary	Self employed	Rural	<50,000	60 minutes	No	Yes	Yes	4	Yes	Yes	No	No	No	for surgery	Yes	Yes	Yes	Yes	Yes	none	one and half year	Yes	Yes	Yes	No	none	Yes	Yes	Yes	strongly agree	strongly disagree	strongly agree	strongly agree	strongly agree	the service should reach more people
Primary	Employed	Urban	>50,000	4 minutes	No	Yes	Yes	2	Yes	Yes	No	No	No	boss recomendations	No	No	Yes	Yes	No	none	two month	Yes	Yes	Yes	No	none	Yes	Yes	Yes	strongly agree	strongly disagree	strongly agree	agree	strongly agree	more education to youth
Primary	Self employed	Urban	<50,000	60 minutes	No	Yes	Yes	6	Yes	No	No	No	No	none	No	Yes	Yes	No	No	none	four month	Yes	Yes	Yes	No	none	Yes	Yes	Yes	strongly agree	strongly disagree	strongly agree	agree	strongly agree	more youth should be involved
Post-Secondary	Student	Rural	<50,000	5 minutes	No	Yes	Yes	1	Yes	No	No	No	No	none	No	No	Yes	No	No	none	two weeks	Yes	Yes	Yes	No	none	Yes	Yes	Yes	strongly agree	strongly disagree	strongly agree	strongly agree	agree	should walk in households to educate people
Primary	Unemployed	Urban	>50,000	30 minutes	Yes	Yes	Yes	1	Yes	Yes	No	No	No	was going to theatre	No	No	Yes	Yes	No	none		Yes	Yes	Yes	No	none	Yes	Yes	Yes	strongly agree	strongly disagree	strongly agree	strongly agree	strongly agree	the service should go to villages
Primary	Self employed	Urban	>50,000	5 minutes	No	Yes	Yes	3	Yes	No	No	No	No	none	No	No	No	No	No	none	three month	Yes	Yes	Yes	No	none	Yes	Yes	Yes	strongly agree	strongly disagree	strongly agree	strongly agree	strongly agree	more education to youth
Post-Secondary	Self employed	Urban	>50,000	15 minutes	No	Yes	Yes	6	Yes	No	No	No	No	none	No	No	Yes	No	No	none	twp weeks	Yes	Yes	Yes	No	none	Yes	Yes	Yes	strongly agree	strongly disagree	strongly agree	strongly agree	strongly agree	healthcare providers should look for cure of HIV
Post-Secondary	Employed	Urban	>50,000	15 minutes	Yes	No	Yes	3	Yes	Yes	No	No	No	none							two weeks	Yes	Yes	Yes	No	none	Yes	Yes	Yes	strongly agree	strongly disagree	strongly agree	disagree	strongly agree	people should be educated on pitc
Secondary	Self employed	Urban	>50,000	30 minutes	No	Yes	No	5	Yes	Yes	Yes	No	No	none	No	Yes	Yes	Yes	No	none	three weeks	Yes	Yes	Yes	No	none	Yes	Yes	Yes	strongly agree	strongly disagree	strongly agree	strongly agree	strongly agree	more education to youth
Secondary	Self employed	Rural	>50,000	30 minutes	No	Yes	Yes	2	Yes	No	No	No	No	none	No	No	No	No	No	none	two years	Yes	Yes	Yes	No	none	No	No	NA	strongly agree	strongly disagree	strongly agree	strongly agree	strongly agree	healthcare providers should look for cure of HIV
Primary	Self employed	Rural	>50,000	60 minutes	No	Yes	Yes								Yes	No	Yes	Yes	No	none	four years	Yes	Yes	Yes	No	none	Yes	Yes	No	strongly agree	strongly disagree	strongly agree	agree	strongly agree	people should be educated on pitc
Primary	Unemployed	Rural	>50,000	45 minutes	No	Yes	Yes								No	No	Yes	No	No	none	five days	Yes	Yes	Yes	No	none	Yes	Yes	Yes	strongly agree	strongly disagree	strongly agree	strongly agree	strongly agree	people should be educated
Primary	Self employed	Rural	>50,000	35 minutes	No	Yes	Yes								Yes	No	Yes	No	No	none	ten days	Yes	Yes	Yes	No	none	Yes	Yes	Yes	strongly agree	strongly disagree	strongly agree	strongly agree	strongly agree	people should be educated and assured
Post-Secondary	Employed	Urban	>50,000	10 minutes	No	Yes	No	3	Yes	No	No	No	No	none	No	No	Yes	No	No	none	five days	Yes	Yes	Yes	No	none	Yes	Yes	Yes	strongly agree	strongly disagree	strongly agree	strongly agree	strongly agree	youth in recreational areas should be educated annd tested
Post-Secondary	Student	Rural	>50,000	3 minutes	Yes	No	Yes	1	Yes	No	No	No	No	none	Yes	No	Yes	No	No	none	six days	Yes	Yes	Yes	No	none	Yes	Yes	Yes	strongly agree	strongly disagree	strongly agree	strongly agree	strongly agree	mass media shopuld be involved in education dissemination
Primary	Self employed	Rural	>50,000	5 minutes	Yes	Yes	Yes	1	Yes	No	No	No	No	none	No	No	Yes	No	No	none	four years	Yes	Yes	Yes	No	none	Yes	Yes	Yes	strongly agree	strongly disagree	strongly agree	strongly agree	strongly agree	more effort to involve youth
Primary	Unemployed	Rural	>50,000	45 minutes	No	Yes	Yes	3	Yes	No	No	No	No	none	Yes	No	No	No	No	none	four month	Yes	Yes	Yes	No	none	Yes	Yes	Yes	strongly agree	strongly disagree	strongly agree	strongly agree	strongly agree	youth should be involved more
Post-Secondary	Employed	Rural	>50,000	30 minutes	Yes	Yes	Yes	4	No	No	No	No	Yes	none	No	No	Yes	No	No	none	six days	Yes	Yes	Yes	No	none	Yes	Yes	Yes	strongly agree	strongly disagree	strongly agree	strongly agree	strongly agree	the service should reach more people
Post-Secondary	Employed	Urban	>50,000	15 minutes	Yes	No	Yes	1	Yes	No	No	No	No	none	No	No	Yes	No	No	none	one week	Yes	Yes	Yes	No	none	Yes	Yes	Yes	strongly agree	strongly disagree	strongly agree	strongly agree	strongly agree	more education to youth
Primary	Self employed	Rural	>50,000	60 minutes	Yes	No	No	2	Yes	No	No	No	No	none	No	No	No	No	No	none	one week	Yes	Yes	Yes	No	none	Yes	Yes	Yes	strongly agree	strongly disagree	strongly agree	strongly agree	strongly agree	more youth should be involved
Post-Secondary	Unemployed	Urban	>50,000	10 minutes	No	Yes	Yes	3	Yes	Yes	No	Yes	No	none	No	No	No	No	Yes	none	five days	Yes	Yes	Yes	No	none	Yes	Yes	Yes	strongly agree	strongly disagree	strongly agree	strongly agree	strongly agree	should walk in households to educate people
Secondary	Self employed	Rural	>50,000	60 minutes	Yes	No	Yes	1	Yes	Yes	No	No	No	none	Yes	No	Yes	No	Yes	none	two days	Yes	Yes	Yes	No	none	Yes	Yes	Yes	strongly agree	strongly disagree	strongly agree	strongly agree	strongly agree	the service should go to villages
Secondary	Employed	Urban	<50,000	20 minutes	No	Yes	Yes								Yes	No	Yes	No	No	none	2 days	No	Yes	Yes	No	none	Yes	Yes	Yes	agree	agree	disagree	agree	agree	confidentiality should be highly observed
Primary	Employed	Urban	>50,000	60 minutes	No	Yes	Yes	10	Yes	No	No	No	No	none	No	No	Yes	No	No	none	2 months	No	No	Yes	No	none	Yes	Yes	Yes	agree	agree	disagree	agree	agree	raise awareness through seminas and reach out to those in remote areas dont wait for men to come to the hospital
Primary	Self employed	Rural	<50,000	20 minutes	No	Yes	Yes	4	Yes	No	No	No	No	none	Yes	No	No	No	No	none	4 weeks	No	Yes	No	No	none	Yes	Yes	Yes	agree	agree	disagree	agree	agree	reach out to men in the rural areas
None	Employed	Rural	<50,000	60 minutes	No	Yes	Yes	3	Yes	Yes	Yes	No	No	none	No	Yes	No	No	No	none	3 days	No	Yes	No	No	none	Yes	Yes	Yes	strongly agree	strongly disagree	disagree	agree	agree	reach out to were men are mostly found and provide the service
Primary	Self employed	Rural	>50,000	30 minutes	No	Yes	Yes	10	Yes	Yes	Yes	No	No	none	Yes	No	Yes	No	No	none	3 months	No	Yes	No	No	none	No	No	NA	agree	agree	disagree	agree	strongly agree	reach out to men in rural areas
Primary	Self employed	Rural	<50,000	15 minutes	Yes	No	Yes	3	Yes	Yes	Yes	No	Yes	none	No	Yes	No	No	No	none	none	No	No	No	No	none	No	No	NA	strongly agree	agree	disagree	agree	agree	use seminas and meetings to remove fear of testing
Post-Secondary	Employed	Urban	>50,000	10 minutes	No	Yes	Yes	10	Yes	No	No	No	No	none	Yes	No	No	No	No	none	none	No	No	No	No	none	No	No	NA	agree	agree	agree	agree	agree	the time spent in offering the service should be minimized
Secondary	Employed	Rural	<50,000	15 minutes	No	Yes	No	3	No	No	Yes	No	No	none	No	No	Yes	No	No	none	3 days	No	Yes	Yes	No	none	No	No	NA	strongly agree	strongly disagree	disagree	agree	agree	reachh out to rural men
Secondary	Self employed	Urban	>50,000	10 minutes	No	Yes	Yes	3	Yes	No	No	No	No	none	No	Yes	Yes	No	No	none	2 months	No	Yes	No	No	none	No	No	NA	agree	agree	disagree	agree	agree	the service is good the counsellig should be directed towards removal of fear to test
Primary	Employed	Urban	>50,000	30 minutes	Yes	No	No	2	Yes	No	No	No	No	none	No	No	No	Yes	No	none	1 day	No	Yes	Yes	No	none	No	No	NA	agree	strongly disagree	disagree	agree	agree	more men should be advised to test
Secondary	Self employed	Urban	<50,000	10 minutes	No	Yes	Yes	1	Yes	No	No	No	Yes	none	Yes	Yes	No	No	No	none	5 days	No	Yes	No	No	none	Yes	Yes	Yes	strongly agree	agree	disagree	agree	agree	keep on advising men to test
Primary	Self employed	Rural	>50,000	30 minutes	No	Yes	Yes	2	Yes	No	No	No	No	none	No	No	Yes	No	No	none	3 months	No	Yes	Yes	No	none	Yes	Yes	Yes	agree	agree	disagree	agree	agree	all men who come to the hospital should be given this service
Post-Secondary	Unemployed	Rural	<50,000	15 minutes	No	Yes	No	1	No	No	No	No	No	part of medical management	Yes	No	No	No	No	none	4 weeks	No	Yes	No	No	none	Yes	Yes	Yes	agree	agree	agree	agree	agree	friendly environment that lowers fear to test
Secondary	Self employed	Urban	>50,000	15 minutes	No	Yes	Yes	10	Yes	No	No	No	No	none	Yes	No	Yes	No	No	none	6 months	No	Yes	Yes	No	none	No	No	NA	agree	agree	disagree	strongly agree	strongly agree	educate men to see the importance of testing
Primary	Unemployed	Rural	<50,000	30 minutes	No	Yes	No	1	Yes	No	No	No	No	none	No	Yes	Yes	No	No	none	4 months	No	Yes	No	No	none	Yes	Yes	Yes	agree	strongly disagree	disagree	agree	strongly agree	none
Primary	Unemployed	Urban	<50,000	60 minutes	No	Yes	Yes	3	Yes	No	No	No	No	none	Yes	No	Yes	No	No	none	7 months	No	Yes	No	No	none	No	No	NA	agree	agree	disagree	agree	agree	every man that comes to the hospital should be tested
Secondary	Self employed	Urban	<50,000	15 minutes	No	Yes	Yes	2	Yes	No	No	No	No	none	No	No	Yes	No	No	none	3 days	No	Yes	Yes	No	none	Yes	Yes	Yes	strongly agree	agree	disagree	agree	strongly agree	stress on confidentiality
Secondary	Employed	Urban	>50,000	30 minutes	No	Yes	Yes	6	Yes	No	No	No	No	none							4 days	No	Yes	Yes	No	none	Yes	Yes	Yes	strongly agree	agree	disagree	agree	agree	provide education
Post-Secondary	Employed	Rural	>50,000	30 minutes	No	Yes	Yes														3 years	No	Yes	Yes	No	none	Yes	Yes	Yes	agree	agree	agree	agree	agree	none
Primary	Unemployed	Urban	<50,000	90 minutes	Yes	No	Yes	2	Yes	Yes	No	No	No	none	No	Yes	Yes	No	No	none	1 year	No	Yes	Yes	No	none	No	No	NA	agree	strongly disagree	disagree	agree	strongly agree	its good to test
Post-Secondary	Employed	Urban	>50,000	10 minutes	No	Yes	Yes	4	Yes	No	No	No	No	none	Yes	No	No	No	No	none	4 days	No	Yes	Yes	No	none	Yes	Yes	Yes	agree	agree	disagree	agree	agree	provide education so that the ociety understands the importance of testing
Post-Secondary	Employed	Urban	>50,000	15 minutes	No	Yes	No	5	No	No	Yes	No	No	none	No	No	Yes	No	No	none	2 days	No	Yes	Yes	No	none	Yes	Yes	Yes	agree	strongly disagree	disagree	agree	agree	reach out to rural areas
Secondary	Unemployed	Urban	>50,000	30 minutes	No	Yes	Yes								No	Yes	Yes	No	No	none	12 months	No	Yes	Yes	No	none	Yes	Yes	Yes	strongly agree	agree	strongly diagree	agree	agree	dont force somebody to test if they dont want
Secondary	Unemployed	Urban	>50,000	25 minutes	No	Yes	No								Yes	No	No	No	No	none	1 month	No	Yes	No	No	none	Yes	Yes	Yes	agree	strongly disagree	disagree	agree	strongly agree	reach out to many men as possible
Primary	Self employed	Rural	<50,000	60 minutes	No	Yes	Yes	3	Yes	No	No	No	No	none							2 months	No	Yes	No	No	none	Yes	Yes	Yes	agree	agree	agree	agree	agree	reach out to men in rural areas
Post-Secondary	Student	Urban	<50,000	30 minutes	No	Yes	Yes	2	Yes	No	No	No	No	none	No	No	No	Yes	No	none	1 week	No	Yes	Yes	No	none	No	No	Yes	strongly agree	agree	disagree	agree	agree	provide more education
Post-Secondary	Student	Urban	<50,000	10 minutes	No	Yes	Yes	2	Yes	No	Yes	No	No	none	No	No	Yes	No	No	none	6 months	No	Yes	Yes	No	none	No	No	NA	agree	strongly disagree	disagree	agree	agree	dont wait for men to come to the hospital go where they are
Post-Secondary	Self employed	Urban	>50,000	30 minutes	No	Yes	Yes	2	No	No	No	Yes	No	none	No	No	Yes	No	No	none	2 months	No	Yes	No	No	none	Yes	Yes	Yes	agree	agree	agree	agree	agree	confidentiality should be observed
Secondary	Self employed	Urban	<50,000	60 minutes	No	Yes	Yes	10	Yes	No	No	No	No	none	No	No	Yes	No	No	none	1 month	No	Yes	No	No	none	Yes	No	NA	agree	agree	agree	disagree	disagree	provide education especially in rural areas
Primary	Unemployed	Rural	<50,000	15 minutes	No	Yes	Yes	2	No	No	No	No	No	advised by the health provider	No	No	Yes	No	No	none	24 months	No	Yes	Yes	No	none	Yes	Yes	Yes	agree	agree	disagree	agree	strongly agree	the service should continue being offered
Post-Secondary	Self employed	Urban	<50,000	15 minutes	No	Yes	Yes	5	No	No	No	No	No	advised by the health provider	No	No	Yes	No	No	none	24 months	No	Yes	Yes	No	none	Yes	Yes	Yes	strongly agree	agree	disagree	strongly agree	strongly agree	reach out to men in rural areas
Primary	Unemployed	Rural	<50,000	10 minutes	No	Yes	Yes								No	No	Yes	No	No	none	12 months	No	Yes	Yes	No	none	Yes	Yes	Yes	strongly agree	strongly disagree	disagree	agree	agree	reach out to men in rural areas
Secondary	Unemployed	Urban	<50,000	15 minutes	No	Yes	Yes	3	No	No	No	No	No	part of medical management	No	No	Yes	No	No	none	18 months	No	Yes	No	No	none	Yes	Yes	Yes	strongly agree	agree	agree	strongly agree	strongly agree	reach out to men in rural areas
Primary	Self employed	Urban	<50,000	5 minutes	Yes	No	Yes	2	Yes	No	No	No	No	none	No	No	Yes	No	No	none	2 months	No	Yes	Yes	No	none	No	No	NA	agree	strongly disagree	disagree	agree	strongly agree	keep on providng the service
Secondary	Employed	Urban	>50,000	30 minutes	No	Yes	Yes	7	Yes	No	No	No	No	none	No	No	Yes	No	No	none	6 days	No	Yes	No	No	none	No	No	NA	agree	agree	strongly agree	strongly agree	agree	visit men in their home
Post-Secondary	Employed	Rural	>50,000	30 minutes	No	Yes	Yes								Yes	No	No	No	No	none	3 years	No	Yes	Yes	No	none	Yes	Yes	Yes	strongly agree	strongly disagree	agree	agree	strongly agree	none
Primary	Employed	Rural	<50,000	15 minutes	Yes	No	Yes	1	Yes	No	No	No	No	none	No	No	Yes	No	No	none	1 week	No	Yes	No	No	none	No	No	NA	agree	agree	strongly agree	strongly agree	agree	none
Primary	Self employed	Urban	<50,000	5 minutes	No	Yes	No	1	Yes	No	No	No	No	none	No	No	Yes	No	No	none	5 days	No	Yes	No	No	none	Yes	Yes	Yes	strongly agree	strongly disagree	strongly agree	strongly agree	strongly agree	continue educating men especially the youth
Post-Secondary	Student	Urban	>50,000	5 minutes	No	Yes	Yes	5	Yes	No	No	No	No	none	Yes	No	No	No	No	none	1 day	No	Yes	Yes	No	none	Yes	Yes	Yes	strongly agree	strongly disagree	agree	strongly agree	strongly agree	observe confidentiality during the service
Primary	Self employed	Urban	>50,000	10 minutes	No	No	No	5	Yes	No	No	No	No	none							2 weeks	No	Yes	Yes	No	none	Yes	Yes	Yes	agree	agree	strongly agree	agree	agree	the service should be directed towards school boys from secondary schools and above
Primary	Self employed	Rural	<50,000	15 minutes	No	Yes	Yes	5	No	No	No	No	No	part of medical management	No	Yes	No	No	No	none	3 months	No	Yes	No	No	none	Yes	Yes	Yes	agree	strongly disagree	strongly diagree	disagree	agree	education be provided in public meetings
Primary	Employed	Urban	>50,000	15 minutes	No	No	No	3	Yes	No	No	No	No	none	Yes	No	No	Yes	No	none	2 years	No	Yes	Yes	No	none	Yes	Yes	Yes	agree	agree	strongly agree	strongly agree	agree	keep on educating men on the importance of testing HIV
Secondary	Employed	Urban	<50,000	10 minutes	No	Yes	Yes	3	No	No	Yes	No	No	none	Yes	No	No	No	No	none	2 months	No	Yes	No	No	none	Yes	Yes	Yes	agree	agree	strongly agree	strongly agree	strongly agree	emphasize men to have a culture of testing through seminas
Post-Secondary	Student	Rural	>50,000	25 minutes	No	No	Yes								Yes	No	No	No	No	none	4 days	No	Yes	No	No	none	Yes	Yes	Yes	strongly agree	strongly disagree	agree	agree	strongly agree	emphasize men to have a culture of testing through seminas
Primary	Self employed	Rural	<50,000	30 minutes	No	No	No								No	No	Yes	No	No	none	2 years	No	Yes	Yes	No	none	Yes	Yes	Yes	agree	agree	strongly diagree	disagree	agree	confidentiality should be observed during the service
Post-Secondary	Student	Urban	<50,000	5 minutes	No	Yes	Yes	4	Yes	No	No	No	No	none							2 years	No	Yes	No	No	none	Yes	Yes	Yes	agree	strongly disagree	agree	agree	strongly agree	provide men with education on HIV
Primary	Self employed	Urban	<50,000	60 minutes	Yes	No	Yes	3	No	No	No	No	No	advised by the health care provider	No	No	Yes	No	No	none	3 months	No	Yes	Yes	No	none	Yes	Yes	Yes	agree	agree	agree	strongly agree	strongly agree	reach out to areas of work
Secondary	Employed	Urban	<50,000	15 minutes	No	No	Yes	8	Yes	No	No	No	No	none	No	No	No	Yes	No	none	4 days	No	Yes	Yes	No	none	Yes	Yes	Yes	agree	strongly disagree	strongly agree	agree	agree	every man that comes to the hospital should be tested
Post-Secondary	Employed	Urban	<50,000	15 minutes	No	Yes	No	3	Yes	No	No	No	No	none	No	No	Yes	No	No	none	3 months	No	Yes	No	No	none	Yes	Yes	Yes	agree	agree	strongly diagree	agree	agree	the counselling and testing process be administered in a friendly manner
Primary	Self employed	Urban	<50,000	5 minutes	No	Yes	No	1	No	No	No	Yes	No	none							2 weeks	No	Yes	No	No	none	Yes	Yes	Yes	agree	agree	strongly diagree	disagree	agree	keep on providing education
Primary	Self employed	Rural	<50,000	20 minutes	Yes	No	No	3	No	No	Yes	No	No	none	No	No	Yes	No	No	none	1 day	No	Yes	No	No	none	Yes	Yes	No	strongly disagree	disagree	disagree	disagree	disagree	health care providers should reach out to the remote areas and emphasize men to test
Primary	Self employed	Rural	>50,000	75 minutes	No	Yes	Yes	3	No	No	Yes	No	No	none	No	No	Yes	No	No	none	1 day	No	No	Yes	No	none	Yes	Yes	No	strongly agree	agree	disagree	agree	agree	more awareness should be provided to avoid fear of stigma
Primary	Self employed	Rural	>50,000	75 minutes	Yes	No	Yes	3	Yes	No	No	No	No	none	No	No	Yes	No	No	none	6 months	No	No	Yes	No	none	Yes	Yes	No	agree	strongly disagree	disagree	agree	agree	more PITC centres should be madde available. time should be extended if possible for 24 hours.
Post-Secondary	Employed	Rural	>50,000	30 minutes	No	Yes	Yes														3 years	No	Yes	Yes	No	none	Yes	Yes	Yes	agree	agree	agree	agree	agree	none
Primary	Unemployed	Urban	<50,000	90 minutes	Yes	No	Yes	2	Yes	Yes	No	No	No	none	No	Yes	Yes	No	No	none	1 year	No	Yes	Yes	No	none	Yes	Yes	Yes	agree	strongly disagree	disagree	agree	strongly agree	its good to test
Post-Secondary	Employed	Urban	>50,000	10 minutes	No	Yes	Yes	4	Yes	No	No	No	No	none	Yes	No	No	No	No	none	4 days	No	Yes	Yes	No	none	Yes	Yes	Yes	agree	agree	disagree	agree	agree	provide education so that the ociety understands the importance of testing
Secondary	Employed	Urban	<50,000	20 minutes	No	Yes	Yes								Yes	No	Yes	No	No	none	2 days	No	Yes	Yes	No	none	Yes	Yes	Yes	agree	agree	disagree	agree	agree	confidentiality should be highly observed
Primary	Employed	Urban	>50,000	60 minutes	No	Yes	Yes	10	Yes	No	No	No	No	none	No	No	Yes	No	No	none	2 months	No	No	Yes	No	none	Yes	Yes	Yes	agree	agree	disagree	agree	agree	raise awareness through seminas and reach out to those in remote areas dont wait for men to come to the hospital
Primary	Self employed	Rural	<50,000	20 minutes	No	Yes	Yes	4	Yes	No	No	No	No	none	Yes	No	No	No	No	none	4 weeks	No	Yes	No	No	none	Yes	Yes	Yes	agree	agree	disagree	agree	agree	reach out to men in the rural areas
None	Self employed	Urban	<50,000	30 minutes	Yes	No	Yes								Yes	No	No	No	No	none	6 months	No	Yes	No	No	none	Yes	Yes	Yes	agree	strongly disagree	disagree	agree	agree	good service to attract many men
Post-Secondary	Self employed	Urban	>50,000	5 minutes	No	Yes	Yes	4	Yes	Yes	No	No	No	none	No	No	Yes	No	No	none	2 months	Yes	Yes	No	No	none	Yes	Yes	Yes	agree	agree	disagree	agree	agree	more time should be spent on offering the service
Secondary	Student	Urban	<50,000	5 minutes	No	No	No	8	Yes	Yes	No	No	No	none	No	Yes	Yes	No	No	none	two weeks	Yes	Yes	Yes	Yes	tooth extraction	Yes	Yes	No	strongly agree	agree	disagree	strongly agree	agree	given priority to reduced tramsmission
Primary	Employed	Rural	>50,000	60 minutes	Yes	No	Yes	2	Yes	Yes	Yes	No	No	none	No	No	Yes	No	No	none	five days	Yes	Yes	Yes	No	none	Yes	Yes	Yes	strongly agree	strongly disagree	strongly agree	strongly agree	strongly agree	few healthccare providers
None	Self employed	Rural	>50,000	60 minutes	No	Yes	Yes	1	Yes	Yes	No	No	No	it was an order from the government	No	No	Yes	No	No	none	three days	Yes	Yes	Yes	No	none	Yes	Yes	Yes	strongly agree	agree	disagree	strongly agree	agree	healthcare providers should be more confidential
Secondary	Self employed	Urban	>50,000	5 minutes	No	Yes	Yes	3	Yes	No	No	Yes	No	none	No	Yes	Yes	No	No	none	one month	Yes	Yes	Yes	No	none	Yes	Yes	Yes	strongly agree	strongly disagree	strongly agree	strongly agree	strongly agree	the service is good, it should continue
Primary	Unemployed	Rural	>50,000	60 minutes	Yes	No	Yes	3	Yes	Yes	No	No	No	none	No	No	Yes	No	No	none	three days	Yes	Yes	Yes	No	none	Yes	Yes	Yes	strongly agree	agree	strongly agree	strongly disagree	strongly agree	all patients that come should be adviced to check their status
Post-Secondary	Unemployed	Rural	>50,000	30 minutes	No	Yes	Yes	3	Yes	Yes	No	No	No	none	No	No	Yes	No	No	none	six days	Yes	Yes	Yes	No	none	Yes	Yes	Yes	strongly agree	strongly disagree	agree	strongly agree	strongly agree	few healthccare providers
Primary	Self employed	Rural	>50,000	90 minutes	No	Yes	Yes	6	Yes	Yes	Yes	No	No	none	Yes	No	Yes	No	No	none	five days	Yes	Yes	Yes	No	none	Yes	Yes	Yes	strongly agree	strongly disagree	strongly diagree	strongly agree	disagree	healthcare providers should be more confidential
Primary	Self employed	Urban	>50,000	15 minutes	No	Yes	Yes	1	Yes	Yes	No	No	No	none	No	No	Yes	No	No	none	three days	Yes	Yes	Yes	No	none	Yes	Yes	Yes	agree	agree	agree	agree	strongly agree	the service is good, it should continue
Primary	Self employed	Rural	>50,000	10 minutes	No	Yes	Yes	5	Yes	Yes	No	No	Yes	none	No	Yes	Yes	No	No	none	four days	Yes	Yes	Yes	No	none	Yes	Yes	Yes	strongly agree	disagree	strongly agree	strongly agree	strongly agree	there is no importance of knowing my status
Secondary	Self employed	Rural	>50,000	30 minutes	No	Yes	Yes	5	Yes	No	No	No	No	none	No	No	Yes	No	No	none	six years	Yes	No	Yes	No	none	Yes	Yes	Yes	agree	agree	agree	agree	disagree	few healthccare providers
Post-Secondary	Employed	Urban	>50,000	30 minutes	Yes	No	Yes	3	Yes	Yes	Yes	No	No	none	Yes	Yes	Yes	Yes	Yes	none	two months	Yes	Yes	No	No	none	Yes	Yes	Yes	strongly agree	disagree	strongly agree	strongly agree	strongly agree	healthcare providers should be more confidential
Primary	Unemployed	Rural	>50,000	15 minutes	No	Yes	Yes		No	No	No	No	No	none							two weeks	No	Yes	Yes	No	none	No	No	NA	strongly agree	agree	disagree	strongly agree	agree	people should be prepared well before service
Secondary	Employed	Urban	>50,000	15 minutes	Yes	No	Yes	1	Yes	No	No	No	No	none	No	No	Yes	Yes	Yes	none	five days	No	Yes	Yes	No	none	No	No	NA	strongly agree	strongly disagree	strongly agree	strongly agree	strongly agree	healthcare providers should continue counselling patients
Primary	Unemployed	Rural	>50,000	60 minutes	Yes	Yes	Yes	3	Yes	Yes	No	No	No	doctors suggestions	Yes	Yes	Yes	Yes	Yes	none	three days	Yes	Yes	Yes	No	none	No	No	NA	strongly agree	agree	disagree	strongly agree	agree	every health institution should have this service
Post-Secondary	Student	Urban	<50,000	25 minutes	Yes	No	No		No	No	No	No	No	none							one month	No	Yes	Yes	No	none	No	No	NA	strongly agree	strongly disagree	strongly agree	strongly agree	strongly agree	every health institution should have this service
Primary	Unemployed	Rural	>50,000	70 minutes	Yes	No	Yes	1	Yes	No	No	No	No	none	0	No	Yes	Yes	No	none	three days	No	Yes	Yes	No	none	Yes	Yes	No	strongly disagree	strongly disagree	strongly diagree	strongly disagree	strongly disagree	people should make their own descions
Post-Secondary	Self employed	Rural	>50,000	120 minutes	No	Yes	Yes		No	No	No	No	No	none							six days	No	No	No	No	wound dressing	No	No	NA	strongly disagree	strongly disagree	strongly diagree	strongly disagree	strongly disagree	hiv testing should be descided by the patient
Primary	Self employed	Urban	>50,000	15 minutes	No	Yes	Yes	3	Yes	Yes	Yes	No	No	none	Yes	No	Yes	Yes	Yes	none	five days	No	No						NA	strongly agree	agree	disagree	strongly agree	agree	will enable people to do checkups reguraly
Post-Secondary	Student	Rural	>50,000	5 minutes	No	Yes	No	5	Yes	Yes	Yes	No	No	none	No	Yes	Yes	Yes	No	none	three days	Yes	Yes	No	No	none	No	No	NA	strongly agree	strongly disagree	strongly agree	strongly agree	strongly agree	people should be prepared well before service
Post-Secondary	Student	Urban	>50,000	30 minutes	No	Yes	Yes		No	No	No	No	No	none	Yes	Yes	Yes	Yes	Yes	none	four days	No	Yes	Yes	No	none	No	No	NA	strongly agree	agree	disagree	strongly agree	agree	healthcare providers should continue counselling patients
Secondary	Unemployed	Urban	>50,000	10 minutes	No	Yes	Yes		No	No	No	Yes	No	none	Yes	No	Yes	Yes	Yes	none	six years	No	Yes	Yes	Yes	none	No		NA	strongly agree	strongly disagree	strongly agree	strongly agree	strongly agree	every health institution should have this service
Primary	Unemployed	Rural	<50,000	15 minutes	No	Yes	Yes	2	Yes	No	No	No	No	none							two months	No	No	Yes	No	none	No	No	NA	strongly agree	agree	strongly agree	strongly disagree	strongly agree	every health institution should have this service
Primary	Unemployed	Rural	>50,000	60 minutes	Yes	No	Yes	1	Yes	Yes	No	No	No	none	No	Yes	Yes	Yes	Yes	none	three days	Yes	Yes	Yes	No	none	No	No	NA	strongly agree	strongly disagree	agree	strongly agree	strongly agree	no comment
Secondary	Employed	Urban	>50,000	20 minutes	No	No	Yes		No	No	No	No	No	none								Yes	Yes	Yes	No	none	No	No	NA	strongly agree	strongly disagree	strongly diagree	strongly agree	disagree	healthcare providers should approach patients kindly
Secondary	Employed	Rural	>50,000	180 minutes	Yes	No	No	7	Yes	No	No	No	No	none	No	No	Yes	Yes	No	none	two days	No	Yes	Yes	No	none	No	No	NA	strongly agree	agree	disagree	strongly agree	agree	youth should be educated more about testing
Primary	Self employed	Rural	>50,000	45 minutes	No	No	Yes		No	No	No	No	No	none							three weeks	No	No	No	3	none	No	No	NA	strongly agree	strongly disagree	strongly agree	strongly agree	strongly agree	more education to youth
Secondary	Student	Urban	<50,000	30 minutes	No	Yes	Yes	1	Yes	No	No	No	No	none							4 days	No	Yes	No	No	none	No	No	NA	agree	agree	agree	agree	agree	every health practioner in all health centres should counsell and offer HIV test
Post-Secondary	Student	Urban	<50,000	30 minutes	Yes	No	Yes	3	Yes	Yes	No	No	No	none	Yes	No	No	No	No	none	2 weeks	No	Yes	No	No	none	No	No	NA	agree	strongly disagree	agree	strongly agree	strongly agree	none
Primary	Self employed	Rural	<50,000	20 minutes	No	Yes	Yes	3	Yes	No	No	No	No	none	No	No	Yes	No	No	none	5 years	No	No	Yes	No	none	No	No	NA	strongly agree	agree	disagree	agree	agree	continue providing education
Post-Secondary	Employed	Urban	>50,000	10 minutes	No	Yes	Yes	1	Yes	No	No	No	No	none	No	No	Yes	No	No	none	2 years	No	Yes	No	No	none	No	No	NA	agree	strongly disagree	agree	strongly agree	strongly agree	none
None	Self employed	Rural	>50,000	180 minutes	No	Yes	Yes	1	Yes	Yes	No	No	No	none	No	No	Yes	No	No	none	2 months	No	Yes	No	No	none	Yes	No	NA	agree	agree	disagree	agree	agree	none
Post-Secondary	Employed	Urban	>50,000	45 minutes	No	Yes	Yes	3	Yes	No	No	No	No	none	No	No	Yes	No	No	none	3 hours	No	No	No	No	wound dressing	No	No	NA	agree	agree	agree	agree	agree	emphasis should be put on confidentiality
Primary	Self employed	Urban	>50,000	30 minutes	No	Yes	Yes	1	Yes	No	No	No	No	none	Yes	No	No	No	No	none	5 hours	No	Yes	Yes	No	none	No	No	NA	strongly agree	strongly disagree	agree	agree	agree	service providers should be increased to reach out to many men
Primary	Employed	Urban	<50,000	5 minutes	Yes	No	Yes		No	No	No	No	No	none							3 days	No	Yes	No	No	none	No	No	NA	agree	strongly disagree	agree	strongly agree	disagree	friendly environment in the service
Secondary	Employed	Rural	>50,000	10 minutes	No	Yes	Yes	10	Yes	Yes	No	No	No	none	No	Yes	Yes	No	No	none	2 years	No	Yes	Yes	No	none	No	No	NA	strongly agree	strongly disagree	agree	strongly agree	strongly agree	none
Post-Secondary	Unemployed	Urban	<50,000	10 minutes	No	Yes	Yes		No	No	No	No	No	none	Yes	No	No	No	No	none	2 months	No	Yes	No	No	none	No	No	NA	agree	agree	disagree	agree	agree	confidentiality highly emphasized
Post-Secondary	Employed	Urban	>50,000	10 minutes	No	Yes	Yes		No	No	No	No	No	none	Yes	No	No	No	No	none	6 months	No	Yes	No	No	none	No	No	NA	agree	agree	agree	agree	agree	more emphasis and counselling required
Primary	Employed	Urban	<50,000	5 minutes	Yes	No	Yes		No	No	No	No	No	none							1 day	No	Yes	No	No	none	No	No	NA	disagree	disagree	disagree	disagree	disagree	service should not be hurried
Primary	Unemployed	Urban	<50,000	30 minutes	No	Yes	Yes		No	No	No	No	No	none	No	Yes	No	No	No	none	2 years	No	Yes	Yes	No	none	No	No	NA	agree	disagree	strongly agree	agree	agree	the srevice is good
Primary	Self employed	Urban	>50,000	30 minutes	No	Yes	Yes		No	No	No	No	No	none	No	No	No	Yes	No	none	6 months	No	Yes	Yes	No	none	No	No	NA	agree	agree	agree	agree	agree	none
Primary	Employed	Urban	<50,000	20 minutes	No	Yes	Yes	3	No	No	No	Yes	No	none	No	No	Yes	No	No	none	1 month	No	Yes	No	No	none	No	No	NA	agree	strongly disagree	disagree	strongly agree	agree	none
Secondary	Unemployed	Rural	<50,000	10 minutes	No	Yes	Yes	10	Yes	No	No	No	No	none	Yes	No	No	No	No	none	2 months	No	Yes	No	No	none	No	No	NA	agree	strongly disagree	disagree	agree	strongly agree	friendly language, confidentiality and good rapport
Secondary	Self employed	Rural	<50,000	5 minutes	No	Yes	Yes	3	No	No	Yes	No	No	none							4 days	No	Yes	No	No	none	No	No	NA	disagree	agree	disagree	agree	strongly agree	service providers should not only wait for men to come to the hospital rather go out to the society
Secondary	Self employed	Rural	<50,000	5 minutes	No	Yes	Yes		No	No	No	No	No	none	Yes	No	No	No	No	none	3 days	No	Yes	No	No	none	No	No	NA	agree	strongly disagree	disagree	agree	disagree	will make the condition that brought the patient to the hospital more unbearable
Post-Secondary	Unemployed	Rural	<50,000	120 minutes	No	Yes	Yes	1	Yes	No	No	No	No	none	No	No	Yes	No	No	none	3 months	Yes	Yes	No	No	none	Yes	No	NA	strongly agree	agree	agree	disagree	strongly disagree	none
Post-Secondary	Employed	Urban	>50,000	15 minutes	No	Yes	Yes		No	No	No	No	No	none	Yes	No	No	No	No	none	2 years	No	Yes	No	No	none	No	No	NA	agree	strongly disagree	disagree	disagree	agree	create more awareness concerning the service
Post-Secondary	Employed	Urban	>50,000	15 minutes	No	Yes	Yes	5	Yes	Yes	Yes	Yes	No	none	No	No	Yes	No	No	none	2 months	No	Yes	No	No	none	No	No	NA	disagree	agree	strongly agree	agree	strongly agree	good service
Secondary	Unemployed	Rural	<50,000	30 minutes	No	Yes	Yes	1	Yes	Yes	No	No	No	none	No	No	Yes	No	No	none	3 years	No	Yes	Yes	No	none	Yes	No	NA	disagree	disagree	disagree	strongly disagree	strongly disagree	education should be provided to men
Secondary	Employed	Urban	>50,000	30 minutes	Yes	No	Yes		No	No	No	No	No	none	No	No	Yes	No	No	none	1 year	No	Yes	Yes	No	none	No	No	NA	agree	agree	agree	agree	agree	young men are the ones who are supposed to receive this service cause they are more at risk
Primary	Self employed	Rural	>50,000	15 minutes	No	No	Yes		No	No	No	No	No	none	Yes	No	Yes	No	No	none	7 months	No	Yes	Yes	No	none	No	No	NA	agree	strongly disagree	agree	agree	strongly agree	more emphasis to reduce fear of testing
Secondary	Unemployed	Urban	<50,000	10 minutes	No	Yes	Yes		No	No	No	No	No	none							2 weeks	No	Yes	No	No	none	No	No	NA	disagree	disagree	disagree	disagree	disagree	provide more education
Primary	Unemployed	Urban	<50,000	60 minutes	No	Yes	Yes	5	No	No	No	No	No	part of medical management	No	No	Yes	No	No	none	1 month	No	Yes	No	No	none	No	No	NA	strongly agree	strongly disagree	agree	agree	strongly agree	target the youths mostly
Primary	Unemployed	Rural	<50,000	30 minutes	No	Yes	Yes		No	No	No	No	No	none							1 month	No	Yes	No	No	none	No	No	NA	agree	agree	disagree	disagree	strongly disagree	reach out to men in rural areas
Primary	Unemployed	Urban	>50,000	20 minutes	No	Yes	Yes	2	Yes	No	No	No	No	none	Yes	No	Yes	Yes	No	none	three years	Yes	Yes	No	No	none	No	No	NA	strongly agree	agree	disagree	strongly agree	agree	all men should be tested and counselled
Primary	Self employed	Rural	>50,000	30 minutes	Yes	No	No	1	Yes	No	No	No	No	none	Yes	No	Yes	No	No	none	seven years	No	Yes	Yes	No	none	No	No	NA	strongly agree	strongly disagree	strongly agree	strongly agree	strongly agree	all men should be educated
Post-Secondary	Self employed	Rural	>50,000	60 minutes	Yes	No	Yes	1	No	No	No	No	No	was going to theatre	No	Yes	Yes	Yes	Yes	none	six years	No	Yes	Yes	No	none	No	No	NA	strongly agree	agree	strongly agree	strongly disagree	strongly agree	we need more healthcare providers
Primary	Self employed	Rural	>50,000	10 minutes	Yes	No	Yes		No	No	No	No	No	none	Yes	No	Yes	Yes	Yes	none	five years	Yes	Yes	Yes	No	none	No	No	NA	strongly agree	strongly disagree	agree	strongly agree	strongly agree	we need more healthcare providers
Secondary	Self employed	Urban	>50,000	20 minutes	No	Yes	Yes		No	No	No	No	No	none	Yes	Yes	Yes	Yes	No	none	one month	Yes	Yes	Yes	No	none	Yes	No	NA	strongly agree	strongly disagree	strongly diagree	strongly agree	disagree	time for counselling should be added atleast 30 minutes
None	Self employed	Rural	>50,000	10 minutes	No	Yes	Yes	2	Yes	Yes	Yes	No	No	none	Yes	Yes	Yes	No	No	none	four weeks	Yes	Yes	Yes	No	none	No	No	NA	agree	agree	agree	agree	strongly agree	we need more healthcare providers
Post-Secondary	Student	Urban	>50,000	5 minutes	No	Yes	Yes		No	No	No	No	No	none							four weeks	Yes	Yes	Yes	No	none	No	No	NA	strongly agree	disagree	strongly agree	strongly agree	strongly agree	there should be a special room for pitc
Secondary	Unemployed	Urban	>50,000	5 minutes	No	Yes	Yes		No	No	No	No	No	none	Yes	No	Yes	No	No	none	three months	Yes	Yes	Yes	No	none	No	No	NA	agree	agree	agree	agree	disagree	the service is good,it should continue
Secondary	Self employed	Rural	>50,000	10 minutes	No	Yes	No	1	Yes	Yes	No	No	No	none	No	No	Yes	Yes	No	none	four days	Yes	Yes	Yes	No	none	No	No	NA	strongly agree	disagree	strongly agree	strongly agree	strongly agree	the service should be offered in evening hours
Primary	Unemployed	Rural	>50,000	20 minutes	Yes	No	No		No	No	No	No	No	none							six days	No	Yes	No	No	none	No	No	NA	strongly agree	agree	agree	strongly agree	strongly agree	no comment
Secondary	Student	Rural		60 minutes	No	Yes	No		No	No	No	No	No	none	Yes	No	Yes	No	No	none	five days	Yes	Yes	Yes	No	none	Yes	No	NA	agree	strongly disagree	strongly agree	strongly agree	strongly agree	the service should be optional
Primary	Self employed	Rural	>50,000	5 minutes	No	Yes	Yes		No	No	No	No	No	none	Yes	No	No	No	No	none	four days	Yes	Yes	Yes	No	none	Yes	No	NA	agree	strongly disagree	strongly agree	strongly agree	strongly agree	confidentialility during testing and counselling
Post-Secondary	Self employed	Urban	>50,000	7 minutes	No	Yes	Yes	4	Yes	No	No	No	No	was going outside the country	No	No	Yes	No	No	none	five days	Yes	Yes	Yes	No	none	No	No	NA	agree	strongly disagree	strongly agree	strongly agree	strongly agree	service should be offered in villages
Primary	Self employed	Rural	>50,000	2 minutes	No	Yes	Yes	1	No	No	No	No	No	adviced by doctor	Yes	No	Yes	Yes	Yes	none	two years	Yes	Yes	Yes	No	none	No	No	NA	strongly agree	agree	disagree	strongly agree	agree	few healthccare providers
Secondary	Self employed	Urban	>50,000	30 minutes	No	Yes	Yes	1	No	No	No	No	Yes	none	No	No	Yes	No	No	none	five days	No	Yes	No	No	gastric ulcers	No	No	NA	strongly agree	strongly disagree	strongly agree	strongly agree	strongly agree	healthcare providers should be more confidential
Primary	Self employed	Rural	>50,000	90 minutes	Yes	No	Yes								Yes	No	Yes	Yes	No	none	three days	No	Yes	Yes	No	none	Yes	Yes	No	strongly agree	agree	disagree	strongly agree	agree	the service is good, it should continue
Secondary	Self employed	Urban	>50,000	25 minutes	No	Yes	Yes	1	No	No	Yes	No	No	none	Yes	No	Yes	Yes	No	none	one month	Yes	Yes	Yes	No	gastric ulcer	Yes	Yes	Yes	strongly agree	strongly disagree	strongly agree	strongly agree	strongly agree	all patients that come should be adviced to check their status
Secondary	Student	Rural	>50,000	60 minutes	No	No	Yes	3	Yes	No	No	No	No	none	Yes	Yes	Yes	Yes	No	none	three days	Yes	Yes	Yes	No	none	Yes	No	NA	strongly agree	agree	strongly agree	strongly disagree	strongly agree	few healthccare providers
Post-Secondary	Self employed	Rural	>50,000	15 minutes	No	No	No	3	Yes	No	No	No	No	none	Yes	No	Yes	Yes	Yes	none	six days	Yes	Yes	Yes	No	none	Yes	Yes	Yes	strongly agree	strongly disagree	agree	strongly agree	strongly agree	healthcare providers should be more confidential
Post-Secondary	Employed	Urban	>50,000	20 minutes	No	No	Yes	6	Yes	No	No	Yes	No	none	Yes	Yes	No	Yes	Yes	none	five days	Yes	Yes	Yes	No	none	Yes	No	NA	strongly agree	strongly disagree	strongly diagree	strongly agree	disagree	the service is good, it should continue
Secondary	Self employed	Urban	>50,000	30 minutes	No	Yes	Yes								Yes	Yes	Yes	No	No	none	three days	Yes	Yes	Yes	No	none	Yes	Yes	No	agree	agree	agree	agree	strongly agree	there is no importance of knowing my status
Primary	Self employed	Urban	>50,000	60 minutes	No	Yes	Yes	6	Yes	Yes	No	No	No	none	Yes	No	Yes	No	No	none	four days	Yes	Yes	Yes	No	high blood pressure	Yes	Yes	Yes	strongly agree	disagree	strongly agree	strongly agree	strongly agree	few healthccare providers
Primary	Employed	Urban	>50,000	20 minutes	No	Yes	Yes								Yes	No	Yes	No	No	none	six years	Yes	Yes	Yes	No	none	Yes	Yes	Yes	agree	agree	agree	agree	disagree	healthcare providers should be more confidential
Primary	Unemployed	Urban	>50,000	30 minutes	No	Yes	Yes	1	Yes	No	No	No	No	none	Yes	No	Yes	Yes	Yes	none	two months	Yes	Yes	Yes	No	none	Yes	Yes	Yes	strongly agree	disagree	strongly agree	strongly agree	strongly agree	the service is good, it should continue
Secondary	Self employed	Urban	>50,000	25 minutes	No	Yes	Yes	2	Yes	No	No	Yes	Yes	none	No	No	Yes	Yes	No	none	two weeks	Yes	Yes	Yes	No	none	Yes	Yes	Yes	strongly agree	agree	agree	strongly agree	strongly agree	we need more healthcare providers
Post-Secondary	Employed	Urban	>50,000	40 minutes	No	Yes	Yes	2	Yes	No	No	Yes	No	none	No	No	Yes	Yes	No	none	five days	Yes	Yes	Yes	No	none	Yes	Yes	Yes	agree	strongly disagree	strongly agree	strongly agree	strongly agree	healthcare providers should create friendly enviroment with patients
Secondary	Unemployed	Urban	>50,000	20 minutes	No	Yes	Yes	2	Yes	No	No	No	No	none	Yes	Yes	No	No	No	none	three days	Yes	Yes	Yes	No	antispsychotics	No	No	NA	agree	strongly disagree	strongly agree	strongly agree	strongly agree	concitize people in rural areas
Primary	Self employed	Urban	>50,000	20 minutes	Yes	Yes	Yes	1	No	No	No	No	No	none	No	No	Yes	No	No	none	one month	Yes	Yes	No	No	ear checkup	Yes	No	NA	agree	strongly disagree	strongly agree	strongly agree	strongly agree	should conduct the activity in less time
Primary	Employed	Urban	>50,000	30 minutes	No	Yes	Yes		No	No	No	No	No	none	Yes	No	Yes	Yes	No	none	three days	Yes	Yes	No	No	nonr	Yes	No	NA	disagree	agree	strongly agree	strongly agree	strongly agree	people should be encouraged to test for HIV
Secondary	Employed	Urban	>50,000	60 minutes	No	No	No								Yes	No	Yes	Yes	No	none	six days	Yes	Yes	No	No	ear checkup	Yes	Yes	Yes	agree	agree	agree	strongly agree	strongly disagree	more seminars to create awareness
Primary	Self employed	Urban	>50,000	30 minutes	No	Yes	Yes	2	No	No	No	Yes	Yes	none	No	No	Yes	No	No	none	one day	Yes	Yes	Yes	No	none	No	No	NA	strongly agree	strongly disagree	strongly diagree	agree	strongly disagree
Post-Secondary	Unemployed	Urban	>50,000	30 minutes	No	Yes	No	3	Yes	No	No	No	No	none							three days	Yes	Yes	No	No	none	Yes	Yes	Yes	agree	agree	strongly diagree	agree	strongly disagree	people should be prepared well before service
Primary	Unemployed	Rural	>50,000	60 minutes	No	No	No	2	Yes	Yes	Yes	No	No	none							four days	No	No	No	No	wound dressing	Yes	No	NA	agree	agree	agree	agree	agree	healthcare providers should continue counselling patients
Primary	Self employed	Rural	>50,000	60 minutes	No	Yes	No	1	Yes	No	No	No	No	none	Yes	No	Yes	No	Yes	none	six years	No	No	No	No	wound dressing	Yes	Yes	Yes	strongly agree	strongly disagree	strongly agree	strongly agree	strongly agree	every health institution should have this service
Primary	Employed	Urban	>50,000	30 minutes	No	Yes	Yes	2	No	No	No	Yes	No	none							two months	No	No	No	No	wound dressing	Yes	Yes	Yes	strongly agree	strongly disagree	strongly agree	strongly agree	strongly agree	every health institution should have this service
Secondary	Unemployed	Urban	<50,000	30 minutes	No	Yes	Yes	3	Yes	No	No	No	No	none	Yes	No	No	No	No	none	three weeks	Yes	Yes	Yes	No	none	Yes	Yes	No	strongly agree	agree	disagree	strongly agree	agree	no comment
None	Unemployed	Rural	<50,000	120 minutes	Yes	Yes	Yes	2	No	No	Yes	No	No	none	No	No	No	No	No	none	nine years	Yes	Yes	Yes	No	none	Yes	Yes	No	strongly agree	strongly disagree	strongly agree	strongly agree	strongly agree	healthcare providers should approach patients kindly
Secondary	Student	Rural	<50,000	60 minutes	Yes	No	No								Yes	Yes	Yes	No	No	none	two days	Yes	Yes	Yes	No	none	Yes	Yes	Yes	strongly agree	agree	strongly agree	strongly disagree	strongly agree	youth should be educated more about testing
None	Unemployed	Urban	<50,000	45 minutes	Yes	Yes	No	2	Yes	Yes	No	No	No	none	No	No	Yes	No	No	none	six years	Yes	Yes	Yes	No	none	Yes	Yes	Yes	strongly agree	strongly disagree	agree	strongly agree	strongly agree	more education to youth
Primary	Self employed	Urban	>50,000	30 minutes	No	Yes	Yes	6	Yes	Yes	Yes	No	No	none	No	No	Yes	Yes	No	none	six month	Yes	Yes	No	No	none	Yes	No	NA	strongly agree	strongly disagree	strongly diagree	strongly agree	disagree	all men should be tested and counselled
Secondary	Unemployed	Rural	<50,000	120 minutes	Yes	No	No	4	Yes	No	No	No	No	none	No	Yes	Yes	No	No	none	three years	Yes	Yes	Yes	No	none	Yes	Yes	Yes	agree	agree	agree	agree	strongly agree	all men should be educated
None	Student	Urban	<50,000	60 minutes	Yes	No									Yes	No	Yes	No	No	none	seven days	Yes	Yes	Yes	No	none	Yes	Yes	No	strongly agree	disagree	strongly agree	strongly agree	strongly agree	we need more healthcare providers
Secondary	Employed	Urban	>50,000	45 minutes	No	Yes	No	4	Yes	Yes	No	No	No	none	No	No	Yes	No	No	none	two weeks	Yes	Yes	Yes	No	none	Yes	Yes	No	agree	agree	agree	agree	disagree	we need more healthcare providers
Secondary	Student	Urban		60 minutes	Yes	No	No								Yes	Yes	No	No	No	none	one day	Yes	Yes	Yes	No	none	Yes	Yes	No	strongly agree	disagree	strongly agree	strongly agree	strongly agree	time for counselling should be added atleast 30 minutes
Secondary	Employed	Urban	>50,000	30 minutes	Yes	No	No	1	No	No	Yes	No	No	none	Yes	No	Yes	No	No	none	five days	Yes	Yes	Yes	No	none	Yes	Yes	No	strongly agree	agree	agree	strongly agree	strongly agree	we need more healthcare providers
None	Self employed	Rural	<50,000	120 minutes	No	Yes	Yes	2	No	No	Yes	No	No	none	No	No	Yes	Yes	No	none	five days	Yes	Yes	Yes	No	none	Yes	Yes	Yes	agree	strongly disagree	strongly agree	strongly agree	strongly agree	there should be a special room for pitc
None	Self employed	Rural	<50,000	60 minutes	No	Yes	Yes		No	No	No	No	Yes	none	No	No	Yes	No	No	none	one week	Yes	Yes	Yes	No	none	Yes	No	NA	agree	strongly disagree	strongly agree	strongly agree	strongly agree	the service is good,it should continue
Post-Secondary	Employed	Urban	>50,000	40 minutes	No	Yes	Yes	2	Yes	No	No	No	No	none	No	No	Yes	No	No	none	one week	Yes	Yes	Yes	No	none	Yes	Yes	Yes	agree	strongly disagree	strongly agree	strongly agree	strongly agree	the service should be offered in evening hours
None	Self employed	Rural	<50,000	60 minutes	No	Yes	Yes	1	Yes	No	No	No	No	none	No	No	Yes	No	No	none	three days	Yes	Yes	Yes	No	none	Yes	Yes	Yes	disagree	agree	strongly agree	strongly agree	strongly agree	no comment
Post-Secondary	Employed	Urban	>50,000	40 minutes	Yes	No	Yes								No	No	Yes	No	No	none	six years	Yes	Yes	Yes	No	none	Yes	Yes	No	agree	agree	agree	strongly agree	strongly disagree	the service should be optional
Secondary	Self employed	Rural	>50,000	120 minutes	Yes	No	Yes								No	No	Yes	No	No	none	three days	Yes	Yes	Yes	No	none	Yes	Yes	No	strongly agree	strongly disagree	strongly diagree	agree	strongly disagree	confidentialility during testing and counselling
Post-Secondary	Employed	Urban	>50,000	50 minutes	Yes	No	Yes								No	No	Yes	No	No	none	three years	Yes	Yes	Yes	No	none	Yes	Yes	No	agree	agree	strongly diagree	agree	strongly disagree	service should be offered in villages
Primary	Employed	Urban	>50,000	50 minutes	Yes	No	Yes								No	No	Yes	No	No	none	three days	Yes	Yes	Yes	No	none	Yes	Yes	No	agree	agree	agree	agree	agree	we need more healthcare providers
Secondary	Self employed	Urban	<50,000	15 minutes	No	Yes	Yes	3	Yes	No	No	No	No	none	No	No	Yes	No	No	none	four days	Yes	Yes	Yes	No	none	Yes	No	NA	strongly agree	strongly disagree	strongly agree	strongly agree	strongly agree	service is good,shoul proceed
Secondary	Student	Urban	<50,000	60 minutes	No	Yes	Yes	2	Yes	Yes	Yes	No	No	none	No	No	Yes	No	No	none	three days	Yes	Yes	Yes	No	none	Yes	Yes	No	strongly agree	strongly disagree	strongly agree	agree	strongly disagree	continue more in villages
Secondary	Student	Urban	<50,000	30 minutes	No	Yes	No	1	Yes	Yes	No	No	No	was going to school	Yes	Yes	Yes	Yes	No	school periods/biology	four days	Yes	Yes	Yes	No	none	Yes	No	NA	strongly agree	strongly disagree	strongly agree	strongly agree	strongly agree	schools sahould be considered
Secondary	Self employed	Rural	>50,000	60 minutes	No	Yes	Yes	8	Yes	Yes	Yes	No	No	none	No	Yes	Yes	Yes	No	none	two years	Yes	Yes	Yes	No	none	Yes	Yes	Yes	strongly agree	agree	strongly agree	agree	strongly agree	there should be optional counselling
Secondary	Employed	Urban	>50,000	15 minnutes	No	Yes	Yes	2	Yes	Yes	No	No	No	none	No	No	Yes	No	No	none		Yes	Yes	No	No	none	Yes	Yes	Yes	strongly agree	strongly disagree	strongly agree	strongly agree	strongly agree	should be a routine lab investigation
Secondary	Self employed	Rural	>50,000	5 minutes	No	Yes	Yes	10	Yes	Yes	Yes	No	No	none	No	Yes	Yes	Yes	Yes	none	two days	Yes	Yes	Yes	No	none	Yes	Yes	Yes	strongly agree	agree	strongly agree	agree	strongly agree	confidentiality should be priotised
Secondary	Self employed	Urban	<50,000	15 minutes	No	Yes	Yes	2	Yes	No	Yes	No	No	none	No	No	Yes	Yes	Yes	none	two years	Yes	Yes	Yes	No	none	Yes	Yes	No	strongly agree	agree	strongly agree	strongly agree	strongly disagree	people should be counselling regulary
Secondary	Student	Urban	<50,000	15 minutes	No	Yes	Yes	4	Yes	Yes	No	No	No	none	No	No	Yes	No	No	none	five days	Yes	Yes	Yes	No	none	Yes	Yes	Yes	strongly agree	strongly disagree	strongly agree	strongly agree	strongly agree	encourage people to test
Secondary	Self employed	Urban	>50,000	60 minutes	No	Yes	Yes	2	Yes	Yes	Yes	No	No	none	No	Yes	Yes	No	No	none	one day	Yes	Yes	Yes	No	none	Yes	No	NA	strongly agree	strongly disagree	strongly agree	strongly agree	strongly agree	few healthccare providers
Post-Secondary	Employed	Urban	>50,000	60 minutes	No	Yes	Yes	1	Yes	No	Yes	No	No	none	No	Yes	No	No	No	none	three weeks	Yes	Yes	Yes	No	none	Yes	No	NA	strongly agree	strongly disagree	strongly agree	strongly agree	strongly agree	healthcare providers should be more confidential
Post-Secondary	Employed	Urban	>50,000	60 minutes	No	Yes	Yes	3	Yes	Yes	Yes	No	No	none	No	No	Yes	No	No	none	four days	Yes	Yes	Yes	No	none	Yes	No	NA	strongly agree	strongly disagree	strongly agree	strongly agree	strongly agree	the service is good, it should continue
Post-Secondary	Employed	Urban	>50,000	15 minutes	No	Yes	Yes	4	Yes	Yes	Yes	No	No	none	No	No	Yes	No	No	none	one week	Yes	Yes	Yes	No	none	Yes	No	NA	strongly agree	strongly disagree	strongly agree	strongly agree	strongly agree	we need more healthcare providers
Secondary	Student	Urban	<50,000	15 minutes	No	Yes	Yes	5	Yes	Yes	Yes	No	No	none	No	Yes	Yes	No	No	none	two days	Yes	Yes	Yes	No	none	Yes	No	NA	strongly agree	strongly disagree	strongly agree	strongly agree	strongly agree	healthcare providers should create friendly enviroment with patients
Post-Secondary	Self employed	Urban	>50,000	50 minutes	No	Yes	Yes	3	Yes	No	Yes	No	No	none	No	No	Yes	No	No	none	one day	Yes	Yes	Yes	No	none	Yes	Yes	Yes	strongly agree	strongly disagree	strongly agree	strongly agree	strongly agree	concitize people in rural areas
Post-Secondary	Student	Urban	<50,000	15 minnutes	No	Yes	Yes	2	Yes	Yes	Yes	No	No	none	No	Yes	Yes	No	No	none	three days	Yes	Yes	Yes	No	none	Yes	Yes	No	strongly agree	strongly disagree	strongly agree	strongly agree	strongly agree	should conduct the activity in less time
Post-Secondary	Self employed	Urban	>50,000	15 minnutes	No	Yes	Yes	5	Yes	Yes	Yes	No	No	none	No	No	Yes	No	No	none	four days	Yes	Yes	Yes	No	none	Yes	Yes	No	strongly agree	strongly disagree	strongly agree	strongly agree	strongly agree	people should be encouraged to test for HIV
Post-Secondary	Student	Urban	<50,000	15 minnutes	No	Yes	Yes	4	Yes	No	Yes	No	No	none	No	Yes	No	No	No	none	three weeks	Yes	Yes	Yes	No	none	Yes	No	NA	strongly agree	strongly disagree	strongly agree	strongly agree	strongly agree	more seminars to create awareness
Primary	Unemployed	Urban	<50,000	15 minnutes	No	Yes	Yes	5	Yes	Yes	Yes	No	No	none	No	No	Yes	No	No	none	one day	Yes	Yes	Yes	No	none	Yes	Yes	Yes	strongly agree	strongly disagree	strongly agree	strongly agree	strongly agree	few healthccare providers
Secondary	Unemployed	Urban	<50,000	15 minnutes	No	Yes	Yes	2	Yes	Yes	Yes	No	No	none	No	Yes	No	No	No	none	three days	Yes	Yes	Yes	No	none	Yes	No	NA	strongly agree	strongly disagree	strongly agree	strongly agree	strongly agree	healthcare providers should be more confidential
Post-Secondary	Unemployed	Rural	>50,000	30 minutes	No	Yes	No	3	Yes	Yes	Yes	Yes	No	none	Yes	No	Yes	Yes	Yes	my wife	two weeks	Yes	Yes	No	No	none	Yes	Yes	Yes	strongly agree	strongly disagree	strongly agree	strongly agree	strongly agree	the service is good, it should continue
Post-Secondary	Employed	Urban	>50,000	30 minutes	No	Yes	Yes	4	Yes	No	No	No	No	none	Yes	No	Yes	Yes	Yes	none	three month	Yes	Yes	No	No	none	Yes	Yes	Yes	strongly agree	strongly disagree	strongly agree	strongly agree	strongly agree	we need more healthcare providers
Post-Secondary	Employed	Urban	>50,000	20 minutes	No	Yes	No	5	Yes	Yes	Yes	No	No	none	No	No	Yes	Yes	Yes	none	three days	Yes	Yes	Yes	No	none	Yes	Yes	Yes	strongly agree	strongly disagree	strongly agree	strongly agree	strongly agree	healthcare providers should create friendly enviroment with patients
Primary	Employed	Rural	>50,000	90 minutes	No	Yes	Yes	1	Yes	No	No	No	No	none	Yes	Yes	Yes	Yes	No	none	one month	Yes	Yes	Yes	No	none	Yes	Yes	Yes	strongly agree	strongly disagree	strongly agree	strongly agree	strongly agree	concitize people in rural areas
Primary	Unemployed	Urban	>50,000	8 minutes	No	Yes	Yes	9	Yes	Yes	No	Yes	No	none	No	No	Yes	Yes	Yes	none	three days	Yes	Yes	No	No	none	Yes	Yes	Yes	strongly agree	strongly disagree	strongly agree	strongly agree	strongly agree	should conduct the activity in less time
Primary	Unemployed	Rural	>50,000	40 minutes	No	Yes	No								No	No	Yes	Yes	No	none	six month	Yes	Yes	No	No	none	Yes	Yes	Yes	strongly agree	strongly disagree	strongly agree	strongly agree	strongly agree	people should be encouraged to test for HIV
Primary	Unemployed	Rural	>50,000	30 minutes	Yes	Yes	No	6	Yes	Yes	Yes	No	No	none							five years	No	Yes	No	No	none	Yes	Yes	Yes	strongly agree	strongly disagree	strongly agree	strongly agree	strongly agree	more seminars to create awareness
Post-Secondary	Unemployed	Urban	>50,000	10 minutes	No	No	No	10	Yes	Yes	Yes	No	No	none	No	Yes	Yes	Yes	Yes	none	three days	Yes	Yes	Yes	No	none	Yes	Yes	Yes	strongly agree	strongly disagree	strongly agree	strongly agree	strongly agree
Secondary	Self employed	Urban	>50,000	15 minutes	No	Yes	Yes	7	Yes	Yes	Yes	Yes	No	none	No	No	Yes	Yes	Yes	none	four days	Yes	Yes	No	No	none	Yes	Yes	Yes	strongly agree	strongly disagree	strongly agree	strongly agree	strongly agree	people should be prepared well before service
Primary	Self employed	Urban	>50,000	5 minutes	Yes	No	Yes								No	No	Yes	Yes	No	none	six years	Yes	Yes	No	No	none	Yes	Yes	Yes	strongly agree	strongly disagree	strongly agree	strongly agree	strongly agree	healthcare providers should continue counselling patients
Secondary	Self employed	Urban	>50,000	5 minutes	No	Yes	Yes	4	Yes	Yes	Yes	No	No	none	Yes	No	Yes	Yes	Yes	none	two months	Yes	Yes	No	No	none	Yes	Yes	Yes	strongly agree	strongly disagree	strongly agree	strongly agree	strongly agree	every health institution should have this service
Primary	Unemployed	Urban	>50,000	5 minutes	Yes	No	Yes	2	Yes	No	No	Yes	No	none	No	No	Yes	Yes	Yes	none	two weeks	Yes	Yes	Yes	No	none	Yes	Yes	Yes	strongly agree	strongly disagree	strongly agree	strongly agree	strongly agree	every health institution should have this service
Primary	Self employed	Rural	>50,000	15 minutes	Yes	No	No								Yes	Yes	Yes	Yes	Yes	none	five days	Yes	Yes	Yes	No	none	Yes	Yes	Yes	strongly agree	strongly disagree	strongly agree	strongly agree	strongly agree	more seminars to healthcare providers on pict
Secondary	Self employed	Urban	>50,000	30 minutes	No	Yes	No	3	Yes	Yes	Yes	No	No	none	No	No	Yes	Yes	Yes	none	three days	Yes	Yes	Yes	No	none	Yes	Yes	Yes	strongly agree	strongly disagree	strongly agree	strongly agree	strongly agree	there should be a special room for pict
Post-Secondary	Employed	Rural	>50,000	5 minutes	No	Yes	Yes	10	Yes	Yes	No	Yes	Yes	none	No	Yes	Yes	Yes	Yes	none	one month	Yes	Yes	Yes	No	none	Yes	Yes	Yes	strongly agree	strongly disagree	strongly agree	strongly agree	strongly agree	this service should be given frequently
None	Unemployed	Rural	<50,000	30 minutes	Yes	Yes	No	1	Yes	No	Yes	No	No	none	No	No	Yes	Yes	Yes	none	two years	Yes	Yes	Yes	No	none	Yes	Yes	Yes	agree	strongly disagree	strongly diagree	strongly agree	strongly agree	health centres for this service should be added
Secondary	Student	Urban	>50,000	30 minutes	Yes	No	No	1	Yes	Yes	No	No	No	when i was going to university	No	No	Yes	Yes	Yes	none	two weeks	Yes	Yes	Yes	No	none	Yes	Yes	Yes	strongly agree	disagree	disagree	disagree	disagree	we need more health care provider since there are only few here
Primary	Unemployed	Urban	<50,000	180 minutes	No	Yes	Yes	2	Yes	Yes	No	No	No	none	No	No	Yes	No	No	none	five years	Yes	Yes	Yes	No	none	Yes	Yes	Yes	agree	agree	strongly diagree	agree	strongly agree	confidentiality should be observed by healthcare providers
Secondary	Self employed	Urban	<50,000	180 minutes	No	Yes	Yes	1	Yes	No	No	No	No	i was admited in the wards	Yes	Yes	Yes	Yes	Yes	none	sixteen years	Yes	Yes	Yes	No	none	Yes	Yes	Yes	strongly agree	agree	strongly agree	strongly agree	strongly agree	service is good but there are only few healthcare providers
None	Unemployed	Rural	<50,000	10 minutes	Yes	Yes	Yes	3	No	Yes	Yes	No	No	none	Yes	Yes	Yes	Yes	Yes	none	one year	Yes	Yes	Yes	No	none	Yes	Yes	Yes	agree	agree	agree	agree	agree	we need more health centres with this service
None	Employed	Urban	<50,000	10 minutes	Yes	No	Yes	1	Yes	No	No	No	No	none	No	Yes	Yes	Yes	No	none	5 days	Yes	Yes	Yes	No	none	Yes	Yes	Yes	strongly agree	strongly disagree	strongly agree	strongly agree	strongly agree	service is good
Secondary	Self employed	Rural		60 minutes	No	Yes	Yes	2	Yes	Yes	Yes	Yes	No	none	Yes	Yes	Yes	Yes	No	none		No	No	No	No	eye glasses	No	No	NA	strongly agree	agree	disagree	strongly agree	agree
Secondary	Employed	Urban		40 minutes	Yes	No	Yes	1	No	No	No	No	Yes	none	No	No	Yes	No	No	none		Yes	Yes	No	No	throat checkup	Yes	No	NA	strongly agree	strongly disagree	strongly agree	strongly agree	strongly agree
Primary	Self employed	Rural		60 minutes	No	Yes	Yes	1	Yes	No	No	No	No	none	No	No	Yes	No	No	none	two weeks	Yes	No	Yes	No	none	No	No	NA	strongly agree	agree	disagree	strongly agree	agree
Secondary	Self employed	Urban		30 minutes	No	Yes	Yes	1	No	No	No	Yes	No	none	Yes	No	Yes	No	No	none	five days	Yes	Yes	Yes	Yes	none	No	No	NA	strongly agree	strongly disagree	strongly agree	strongly agree	strongly agree
Secondary	Unemployed	Rural		30 minutes	No	Yes	Yes		No	No	No	No	No	none							three days	No	Yes	No	No	eye glasses	No	No	NA	strongly disagree	strongly disagree	strongly diagree	strongly disagree	strongly disagree
Secondary	Self employed	Urban		20 minutes	No	Yes	Yes	2	Yes	Yes	No	Yes	No	none	Yes	No	Yes	Yes	No	none	one month	No	No	No	No	tetanus toxoid	No	No	NA	strongly disagree	strongly disagree	strongly diagree	strongly disagree	strongly disagree
Secondary	Student	Urban		40 minutes	Yes	Yes	Yes	1	No	Yes	No	No	No	none	Yes	No	Yes	Yes	No	none	three days	No	Yes	No	No	none	No	No	NA	strongly agree	agree	disagree	strongly agree	agree
Post-Secondary	Student	Urban		40 minutes	Yes	No	Yes	1	Yes	Yes	Yes	No	No	none	No	No	Yes	No	No	none	six days	Yes	No	No	No	none	Yes	No	NA	strongly agree	strongly disagree	strongly agree	strongly agree	strongly agree
Primary	Self employed	Rural		60 minutes	No	No	No		No	No	No	No	No	none							five days	Yes	No	No	No	none	No	No	NA	strongly agree	agree	disagree	strongly agree	agree
Secondary	Student	Rural		30 minutes	No	Yes	Yes	1	No	Yes	No	No	No	none	Yes	Yes	Yes	No	No	none	three days	Yes	Yes	No	No	none	No	No	NA	strongly agree	strongly disagree	strongly agree	strongly agree	strongly agree
Post-Secondary	Employed	Urban		20 minutes	No	Yes	Yes	1	No	No	No	No	No	blood donation	Yes	Yes	Yes	No	No	none	four days	No	Yes	No	No	high blood pressure	No	No	NA	strongly agree	agree	strongly agree	strongly disagree	strongly agree
Secondary	Student	Urban		30 minutes	No	Yes	Yes		No	No	No	No	No	none	No	Yes	Yes	No	No	none	six years	Yes	Yes	No	No	none	No	No	NA	strongly agree	strongly disagree	agree	strongly agree	strongly agree	confidentiality to be increased
Secondary	Student	Rural		30 minutes	Yes	No	Yes	2	Yes	No	No	No	No	none	Yes	Yes	Yes	No	No	none	two months	Yes	Yes	Yes	No	none	No	No	NA	strongly agree	strongly disagree	strongly diagree	strongly agree	disagree
Post-Secondary	Student	Urban		10 minutes	No	No	Yes	2	Yes	No	No	No	No	none	No	No	Yes	No	No	none	three days	Yes	Yes	No	No	none	Yes	No	NA	strongly agree	agree	disagree	strongly agree	agree
Secondary	Self employed	Urban		30 minutes	No	Yes	Yes	5	No	Yes	Yes	No	No	none	No	Yes	Yes	No	No	none		Yes	Yes	No	No	wound dressing	Yes	No	NA	strongly agree	strongly disagree	strongly agree	strongly agree	strongly agree
Primary	Self employed	Urban		25 minutes	Yes	Yes	Yes	1	Yes	No	No	No	No	none	No	No	Yes	No	No	none	two days	Yes	Yes	No	No	eye glasses	Yes	No	NA	agree	agree	agree	agree	agree
Primary	Self employed	Rural		60 minutes	No	Yes	Yes	3	Yes	Yes	No	Yes	No	none	Yes	No	Yes	No	No	none	three weeks	No	Yes	Yes	No	none	No	No	NA	agree	strongly disagree	agree	strongly agree	strongly agree
Post-Secondary	Self employed	Rural		60 minutes	No	Yes	Yes	2	No	No	No	Yes	No	none	No	No	Yes	Yes	No	none	6 months	No	No	No	No	tetanus toxoid	No	No	NA	strongly agree	agree	disagree	agree	agree
Primary	Self employed	Urban		30 minutes	Yes	No	Yes	1	No	No	No	No	No	blood donation	No	No	Yes	Yes	No	none	2 months	Yes	Yes	No	No	tooth extraction	No	No	NA	agree	strongly disagree	agree	strongly agree	strongly agree
Primary	Self employed	Urban		40 minutes	No	Yes	Yes	2	Yes	Yes	No	No	No	none	No	No	Yes	No	No	none	one year	Yes	Yes	No	No	none	No	No	NA	agree	agree	disagree	agree	agree
Primary	Employed	Urban		30 minutes	No	Yes	Yes		No	No	No	Yes	No	none	No	No	Yes	Yes	No	none	1 day	Yes	Yes	No	No	none	No	No	NA	agree	agree	agree	agree	agree
None	Unemployed	Rural	>50,000	120 minutes	Yes	Yes	Yes	1	Yes	No	No	No	No	none	Yes	No	Yes	No	No	none	two months	Yes	Yes	Yes	No	none	Yes	Yes	No	strongly agree	agree	strongly diagree	strongly agree	disagree	few healthccare providers
None	Unemployed	Urban	>50,000	30 minutes	No	Yes	Yes	1	No	No	Yes	No	No	i was sick abd admitted	0	No	Yes	No	No	none	one month	No	No	Yes	No	none	Yes	Yes	No	agree	agree	strongly agree	strongly agree	disagree	the service is good, it should continue
Primary	Unemployed	Rural	>50,000	45 minutes	No	Yes	No		No	No	No	No	No	none	No	No	Yes	No	Yes	none	three days	Yes	Yes	Yes	No	none	No	No	NA	agree	agree	agree	strongly agree	disagree	we need more healthcare providers
None	Unemployed	Urban	>50,000	60 minutes	No	Yes	Yes	1	Yes	No	No	No	No	i was sick abd admitted	0	No	Yes	No	No	none	one year	Yes	Yes	Yes	No	none	Yes	Yes	No	strongly agree	strongly disagree	agree	disagree	disagree	healthcare providers should be more confidential
Primary	Unemployed	Rural	<50,000	30 minutes	Yes	Yes	No		No	No	No	No	No	none	No	No	No	Yes	No	none	ten years	Yes	Yes	Yes	No	none	No	No	NA	agree	agree	strongly diagree	agree	strongly disagree	healthcare providers should create friendly enviroment with patients
Primary	Unemployed	Rural	>50,000	15 minutes	No	Yes	Yes		No	No	No	No	No	none							two weeks	No	Yes	Yes	No	none	No	No	NA	strongly agree	agree	disagree	strongly agree	agree	people should be prepared well before service
Secondary	Employed	Urban	>50,000	15 minutes	Yes	No	Yes	1	Yes	No	No	No	No	none	No	No	Yes	Yes	Yes	none	five days	No	Yes	Yes	No	none	No	No	NA	strongly agree	strongly disagree	strongly agree	strongly agree	strongly agree	healthcare providers should continue counselling patients
Primary	Unemployed	Rural	>50,000	60 minutes	Yes	Yes	Yes	3	Yes	Yes	No	No	No	doctors suggestions	Yes	Yes	Yes	Yes	Yes	none	three days	Yes	Yes	Yes	No	none	No	No	NA	strongly agree	agree	disagree	strongly agree	agree	every health institution should have this service
Post-Secondary	Student	Urban	<50,000	25 minutes	Yes	No	No		No	No	No	No	No	none							one month	No	Yes	Yes	No	none	No		NA	strongly agree	strongly disagree	strongly agree	strongly agree	strongly agree	every health institution should have this service
Primary	Unemployed	Rural	>50,000	70 minutes	Yes	No	Yes	1	Yes	No	No	No	No	none	0	No	Yes	Yes	No	none	three days	No	Yes	Yes	No	none	Yes	Yes	No	strongly disagree	strongly disagree	strongly diagree	strongly disagree	strongly disagree	people should make their own descions
Post-Secondary	Self employed	Rural	>50,000	120 minutes	No	Yes	Yes		No	No	No	No	No	none							six days	No	No	No	No	wound dressing	No	No	NA	strongly disagree	strongly disagree	strongly diagree	strongly disagree	strongly disagree	hiv testing should be descided by the patient
Primary	Self employed	Urban	>50,000	15 minutes	No	Yes	Yes	3	Yes	Yes	Yes	No	No	none	Yes	No	Yes	Yes	Yes	none	five days	No	No						NA	strongly agree	agree	disagree	strongly agree	agree	will enable people to do checkups reguraly
Post-Secondary	Student	Rural	>50,000	5 minutes	No	Yes	No	5	Yes	Yes	Yes	No	No	none	No	Yes	Yes	Yes	No	none	three days	Yes	Yes	No	No	none	No	No	NA	strongly agree	strongly disagree	strongly agree	strongly agree	strongly agree	people should be prepared well before service
Post-Secondary	Student	Urban	>50,000	30 minutes	No	Yes	Yes		No	No	No	No	No	none	Yes	Yes	Yes	Yes	Yes	none	four days	No	Yes	Yes	No	none	No	No	NA	strongly agree	agree	disagree	strongly agree	agree	healthcare providers should continue counselling patients
Secondary	Unemployed	Urban	>50,000	10 minutes	No	Yes	Yes		No	No	No	Yes	No	none	Yes	No	Yes	Yes	Yes	none	six years	No	Yes	Yes	Yes	none	No		NA	strongly agree	strongly disagree	strongly agree	strongly agree	strongly agree	every health institution should have this service
Primary	Unemployed	Rural	<50,000	15 minutes	No	Yes	Yes	2	Yes	No	No	No	No	none							two months	No	No	Yes	No	none	No	No	NA	strongly agree	agree	strongly agree	strongly disagree	strongly agree	every health institution should have this service
Primary	Unemployed	Rural	>50,000	60 minutes	Yes	No	Yes	1	Yes	Yes	No	No	No	none	No	Yes	Yes	Yes	Yes	none	three days	Yes	Yes	Yes	No	none	No	No	NA	strongly agree	strongly disagree	agree	strongly agree	strongly agree	no comment
Secondary	Employed	Urban	>50,000	20 minutes	No	No	Yes		No	No	No	No	No	none								Yes	Yes	Yes	No	none	No	No	NA	strongly agree	strongly disagree	strongly diagree	strongly agree	disagree	healthcare providers should approach patients kindly
Secondary	Employed	Rural	>50,000	180 minutes	Yes	No	No	7	Yes	No	No	No	No	none	No	No	Yes	Yes	No	none	two days	No	Yes	Yes	No	none	No	No	NA	strongly agree	agree	disagree	strongly agree	agree	youth should be educated more about testing
Primary	Self employed	Rural	>50,000	45 minutes	No	No	Yes		No	No	No	No	No	none							three weeks	No	No	No	No	none	No	No	NA	strongly agree	strongly disagree	strongly agree	strongly agree	strongly agree	more education to youth
Primary	Unemployed	Urban	>50,000	20 minutes	No	Yes	Yes	2	Yes	No	No	No	No	none	Yes	No	Yes	Yes	No	none	two weeks	Yes	Yes	No	No	none	No	No	NA	strongly agree	agree	disagree	strongly agree	agree	all men should be tested and counselled
Primary	Self employed	Rural	>50,000	30 minutes	Yes	No	No	1	Yes	No	No	No	No	none	Yes	No	Yes	No	No	none	five days	No	Yes	Yes	No	none	No	No	NA	strongly agree	strongly disagree	strongly agree	strongly agree	strongly agree	all men should be educated
Post-Secondary	Self employed	Rural	>50,000	60 minutes	Yes	No	Yes	1	No	No	No	No	No	was going to theatre	No	Yes	Yes	Yes	Yes	none	three days	No	Yes	Yes	No	none	No	No	NA	strongly agree	agree	strongly agree	strongly disagree	strongly agree	we need more healthcare providers
Primary	Self employed	Rural	>50,000	10 minutes	Yes	No	Yes		No	No	No	No	No	none	Yes	No	Yes	Yes	Yes	none	one month	Yes	Yes	Yes	No	none	No	No	NA	strongly agree	strongly disagree	agree	strongly agree	strongly agree	we need more healthcare providers
None	Self employed	Rural	<50,000	90 minutes	Yes	No	Yes	1	Yes	No	No	No	No	none	No	Yes	No	No	No	none	3 days	No	Yes	Yes	No	none	No	No	NA	strongly agree	agree	disagree	agree	agree	the service is good
Primary	Self employed	Rural	>50,000	60 minutes	Yes	Yes	Yes	5	Yes	No	No	No	No	none	No	No	Yes	No	No	none	1 month	No	No	No	Yes	none	Yes	No	NA	agree	agree	disagree	agree	agree	more emphasis so that many men can test
None	Unemployed	Rural	<50,000	120 minutes	No	Yes	Yes								No	No	Yes	No	No	none	1 month	No	Yes	No	No	none	Yes	Yes	Yes	agree	strongly disagree	agree	agree	agree	reach out to many men as possible
Secondary	Employed	Urban	>50,000	30 minutes	No	Yes	Yes	3	No	No	Yes	Yes	No	none	No	No	Yes	No	No	none	2 days	No	No	Yes	No	none	Yes	Yes	Yes	agree	agree	disagree	agree	agree	should continue being offered
Secondary	Self employed	Urban	>50,000	30 minutes	No	No	Yes	4	Yes	No	No	Yes	No	none	No	Yes	No	No	No	none	5 days	No	Yes	No	No	none	Yes	No	NA	agree	agree	disagree	agree	agree	reach out to the men in rural area
Post-Secondary	Student	Urban	<50,000	10 minutes	Yes	No	Yes	1	Yes	No	No	No	No	none	Yes	Yes	No	No	No	none	3 days	No	Yes	Yes	No	none	No	No	NA	strongly agree	agree	disagree	agree	agree	more improvements sholud be made
Secondary	Unemployed	Rural	<50,000	10 minutes	Yes	Yes	Yes	1	Yes	No	No	No	No	none	No	No	Yes	No	No	none	4 days	No	Yes	Yes	No	none	Yes	Yes	Yes	agree	agree	disagree	agree	agree	more tactics to convince men to test are needed
Post-Secondary	Employed	Rural	>50,000	5 mnutes	No	Yes	Yes	2	Yes	No	Yes	No	No	none	Yes	No	No	Yes	No	none	7 days	No	Yes	Yes	No	none	Yes	No	NA	agree	strongly disagree	disagree	agree	agree	good service should continue to reduce HIV transmissions
Primary	Unemployed	Urban	<50,000	30 minutes	No	Yes	No	2	Yes	No	No	No	No	none							6 months	No	Yes	Yes	No	none	Yes	No	NA	agree	agree	disagree	agree	agree	improvements required so as to reach out to many men
Primary	Self employed	Rural	>50,000	30 minutes	Yes	Yes	Yes	3	Yes	No	No	Yes	No	none	Yes	No	Yes	No	No	none	2 days	No	No	No	No	wound dressing	Yes	No	NA	agree	agree	disagree	agree	agree	men who have not tested should come and test
Post-Secondary	Employed	Urban	>50,000	5 minutes	Yes	No	Yes	5	Yes	Yes	No	No	No	job requirement	Yes	Yes	Yes	No	No	none	4 days	No	Yes	No	No	none	No	No	NA	agree	agree	agree	agree	agree	reach out to men in different ares such as schools
Primary	Unemployed	Urban	<50,000	20 minutes	Yes	Yes	No	1	No	No	No	No	Yes	none	Yes	No	No	No	No	none	5 days	No	Yes	Yes	No	none	No	No	NA	agree	strongly disagree	disagree	agree	agree	the service is good
Secondary	Employed	Rural	>50,000	20 minutes	No	Yes	No	2	Yes	No	No	No	No	none	No	Yes	No	No	No	none	4 days	No	Yes	No	No	none	No	No	NA	strongly agree	agree	disagree	agree	agree	different means of educating men such as magazines and bonanzas should be used
Post-Secondary	Employed	Urban	>50,000	15 minutes	No	Yes	No	5	Yes	No	No	No	No	none	Yes	No	Yes	No	No	none	2 days	No	No	Yes	No	none	No	No	NA	agree	agree	disagree	agree	agree	every man that comes to the hospital should be given this service
Secondary	Self employed	Urban	<50,000	10 minutes	No	Yes	Yes	4	Yes	No	No	No	No	none	No	No	Yes	No	No	none	4 days	No	No	Yes	No	none	No	No	NA	agree	strongly disagree	disagree	agree	agree	more education should be offered concerning this service
Post-Secondary	Self employed	Urban	>50,000	15 minutes	No	Yes	Yes	4	Yes	No	No	No	No	none	Yes	Yes	No	No	No	none	5 days	No	No	No	No	wound dressing	No	No	NA	agree	agree	disagree	agree	agree	more education should be offered concerning this service
Primary	Self employed	Rural	>50,000	50 minutes	No	Yes	Yes	2	Yes	No	No	Yes	No	none	Yes	No	Yes	No	No	none	3 months	No	Yes	Yes	No	none	No	No	NA	strongly agree	agree	disagree	agree	agree	reach ou to rural men
Post-Secondary	Unemployed	Urban	<50,000	10 minutes	Yes	No	Yes	5	Yes	No	No	No	No	none	Yes	Yes	No	No	No	none	2 days	Yes	Yes	No	No	none	No	No	NA	strongly agree	agree	disagree	agree	agree	more education needed concerning this service
Secondary	Self employed	Rural	<50,000	20 minutes	Yes	No	Yes	3	Yes	No	No	No	No	none	Yes	Yes	No	No	No	none	3 days	No	Yes	Yes	No	none	No	No	NA	agree	strongly disagree	disagree	agree	agree	none
Primary	Self employed	Urban	>50,000	5 minutes	No	Yes	No	2	Yes	No	No	No	No	none	Yes	No	No	Yes	No	none	5 days	No	No	Yes	No	none	No	No	NA	agree	agree	disagree	agree	agree	more improvements required fo it to reach out ot many men
Post-Secondary	Employed	Urban	>50,000	5 minutes	No	Yes	Yes	5	Yes	No	No	No	No	none	Yes	Yes	Yes	No	No	none	2 days	No	No	Yes	No	none	Yes	Yes	Yes	strongly agree	agree	disagree	agree	agree	more education to raise awareness on this service
Secondary	Student	Urban	<50,000	30 minutes	Yes	No	Yes	2	Yes	No	No	No	No	none	Yes	No	Yes	Yes	No	none	3 days	Yes	Yes	Yes	No	none	Yes	Yes	Yes	agree	agree	disagree	agree	agree	the service should reach out to many people
Post-Secondary	Unemployed	Urban	<50,000	45 minutes	No	Yes	Yes	5	Yes	No	No	No	No	none	Yes	No	Yes	No	No	none	2 days	Yes	Yes	Yes	No	none	Yes	Yes	Yes	agree	agree	disagree	agree	agree	more education should be offered concerning this service
Post-Secondary	Self employed	Rural	>50,000	30 minutes	No	Yes	Yes	2	Yes	No	No	No	No	none	Yes	No	No	No	No	none	2 days	No	Yes	Yes	No	none	Yes	Yes	Yes	agree	agree	disagree	agree	agree	more emphasis to convinve men to test
Primary	Self employed	Urban	<50,000	60 minutes	No	No	No	5	Yes	No	No	No	No	none	No	No	Yes	No	No	none	3 days	Yes	Yes	Yes	No	none	Yes	Yes	Yes	strongly agree	strongly disagree	disagree	agree	agree	none
Secondary	Self employed	Rural	>50,000	120 minutes	No	Yes	No		No	No	No	No	No	none	No	Yes	No	No	No	none	1 day	No	Yes	No	No	none	No	No	NA	agree	agree	disagree	agree	agree	any man with signs and symptoms should be given this service
Post-Secondary	Self employed	Urban	>50,000	20 minutes	No	Yes	Yes	5	Yes	No	No	No	No	none	Yes	No	No	No	No	none	2 days	No	No	Yes	No	none	Yes	No	NA	strongly agree	agree	disagree	agree	agree	more emphasis to convinve men to test
Primary	Student	Urban	<50,000	15 minutes	No	Yes	Yes		No	No	No	No	No	none	No	No	Yes	No	No	none	3 days	No	No	Yes	No	none	Yes	No	NA	agree	agree	agree	agree	agree	service providers should empasize on the importance of testing
Primary	Self employed	Urban	>50,000	20 minutes	Yes	No	No	1	Yes	No	No	No	No	none	Yes	No	No	No	No	none	2 days	No	Yes	No	No	none	No	No	NA	agree	agree	disagree	agree	agree	enough time to offer the service
Post-Secondary	Student	Rural	<50,000	60 minutes	Yes	No	Yes	2	Yes	No	No	No	No	none	No	No	Yes	No	No	none	5 days	No	Yes	No	No	none	Yes	No	NA	agree	strongly disagree	disagree	agree	agree	men should be emphasized on the importance of testing
Post-Secondary	Self employed	Urban	>50,000	10 minutes	No	No	No	6	Yes	No	No	No	No	none	Yes	Yes	No	No	No	none	5 months	No	Yes	Yes	No	none	Yes	Yes	Yes	agree	agree	disagree	agree	agree	service should have specially designed permanent places not temporary ones
Post-Secondary	Self employed	Urban	>50,000	5 minutes	No	Yes	Yes	5	Yes	No	No	Yes	No	none	Yes	Yes	Yes	No	No	none	2 days	Yes	Yes	Yes	No	none	Yes	Yes	Yes	strongly agree	agree	disagree	agree	agree	easily understandable language during the sservice is needed
Post-Secondary	Self employed	Urban	>50,000	10 minutes	Yes	No	Yes	5	Yes	No	No	No	No	none	No	No	Yes	No	No	none	3 days	No	Yes	Yes	No	none	Yes	No	NA	agree	agree	disagree	agree	agree	the environment should be positive with regards to HIV testing so that men can feel testing is normal
Primary	Self employed	Urban	>50,000	5 minutes	Yes	No	Yes	1	No	No	No	Yes	No	none							2 months	No	No	No	Yes	none	Yes	Yes	Yes	agree	agree	disagree	agree	agree	more effort be invested in providing education on this service
Secondary	Self employed	Urban	>50,000	30 minutes	Yes	No	Yes	2	Yes	No	No	No	No	none	Yes	No	Yes	No	No	none	1 day	Yes	Yes	Yes	No	none	Yes	Yes	Yes	strongly agree	strongly disagree	disagree	agree	agree	provide education to make more men test
Post-Secondary	Self employed	Urban	>50,000	60 minutes	Yes	No	No	4	Yes	No	No	No	No	none	Yes	Yes	No	No	No	none	3 months	No	Yes	Yes	No	none	Yes	Yes	Yes	agree	agree	disagree	agree	agree	intimidating languageshould be avoided
Post-Secondary	Student	Urban	<50,000	15 minutes	No	Yes	Yes	2	Yes	No	No	No	No	blood donation	Yes	Yes	No	No	No	none	3 days	No	Yes	Yes	No	none	Yes	Yes	Yes	strongly agree	strongly disagree	disagree	agree	agree	more emphasis be made on this service
Primary	Employed	Urban	<50,000	5 minutes	No	Yes	Yes	3	Yes	No	No	No	No	none	Yes	No	No	No	No	none	6 months	No	Yes	Yes	No	none	Yes	Yes	Yes	strongly agree	agree	disagree	agree	agree	the service should be made a subject in schools to educate many
Primary	Self employed	Urban	>50,000	30 minutes	Yes	No	No	2	Yes	Yes	No	No	No	none	Yes	No	No	No	No	none	4 days	No	Yes	Yes	No	none	Yes	Yes	Yes	agree	agree	agree	agree	agree	keep on educating the society
Primary	Self employed	Rural	>50,000	30 minutes	No	No	Yes	1	Yes	No	No	No	No	none	Yes	Yes	No	No	No	none	4 months	No	Yes	Yes	No	none	No	No	NA	agree	agree	disagree	agree	agree	none
Primary	Self employed	Urban	>50,000	5 minutes	No	Yes	Yes	5	Yes	No	No	No	No	none	Yes	No	Yes	No	No	none	1 day	No	Yes	Yes	No	none	Yes	No	NA	agree	agree	disagree	agree	agree	more emphasis on the miportance of the service
Secondary	Self employed	Rural	>50,000	30 minutes	Yes	No	No	2	Yes	No	No	No	No	none	No	No	Yes	No	No	none	7 days	Yes	Yes	Yes	No	none	No	No	NA	agree	strongly disagree	disagree	agree	agree	convinve every man that comes to the hospital to attend this service
Secondary	Self employed	Urban	<50,000	60 minutes	Yes	No	Yes								No	No	No	Yes	No	none	5 months	No	Yes	No	No	none	Yes	Yes	No	agree	agree	agree	agree	agree	confidentialiry should be highly observed
Secondary	Self employed	Urban	<50,000	60 minutes	Yes	No	Yes								No	No	No	Yes	No	none	none	No	No	No	No	none	Yes	Yes	No	agree	agree	agree	agree	agree	men should test frequently
Secondary	Self employed	Urban	<50,000	15 minutes	Yes	No	Yes								No	No	No	Yes	No	none	2 months	No	Yes	No	No	none	Yes	Yes	No	agree	agree	agree	agree	agree	health providers should insist men to test
Post-Secondary	Self employed	Urban	>50,000	30 minutes	Yes	No	Yes		No	No	No	No	No	none	No	Yes	No	No	No	none	7 months	No	No	Yes	No	none	No	No	NA	strongly agree	strongly disagree	strongly agree	agree	disagree	health providers should insist men to test
Post-Secondary	Self employed	Urban	>50,000	15 minutes	Yes	No	Yes								No	Yes	No	No	No	none	1 month	No	No	Yes	No	none	Yes	Yes	No	strongly agree	strongly disagree	strongly agree	strongly agree	disagree	men should test HIV frequently
Post-Secondary	Self employed	Urban	<50,000	30 minutes	Yes	No	Yes		No	No	No	No	No	none	No	Yes	No	No	No	none	4 months	No	No	Yes	No	none	No	No	NA	strongly agree	strongly disagree	strongly agree	strongly agree	disagree	men should be educated on their health
Post-Secondary	Self employed	Urban	>50,000	120 minutes	Yes	No	Yes								No	Yes	No	No	No	none	12 months	No	No	Yes	No	none	Yes	Yes	Yes	strongly agree	strongly disagree	strongly agree	strongly agree	disagree	health providers should insist men to test
Primary	Self employed	Rural	<50,000	60 minutes	No	Yes	Yes	1	Yes	No	No	No	No	none	No	No	No	No	Yes	none	1 month	No	Yes	No	No	none	Yes	Yes	No	strongly agree	strongly disagree	strongly agree	strongly agree	strongly agree	men should test HIV frequently
Post-Secondary	Unemployed	Urban	<50,000	20 minutes	No	Yes	Yes	3	Yes	No	No	No	No	none	No	No	Yes	No	No	none	none	No	No	No	No	none	Yes	Yes	Yes	strongly agree	strongly disagree	strongly agree	strongly agree	strongly agree	men should be dedicated special time and day for testing
None	Unemployed	Rural	<50,000	60 minutes	No	Yes	Yes	1	No	No	Yes	No	No	none	No	No	Yes	No	No	none	15 months	No	Yes	No	No	none	Yes	Yes	Yes	strongly agree	strongly disagree	strongly agree	strongly agree	agree	men should be educated on their health
None	Self employed	Rural	<50,000	180 minutes	Yes	Yes	Yes	2	Yes	No	No	No	No	none	No	No	No	No	Yes	none	2 weeks	No	Yes	No	No	none	Yes	Yes	Yes	strongly agree	strongly disagree	agree	strongly agree	strongly agree	men should be dedicated special time and day for testing
None	Unemployed	Rural	<50,000	50 minutes	No	Yes	Yes	2	No	No	Yes	No	No	none	No	No	Yes	No	No	none	10 months	No	Yes	No	No	none	Yes	Yes	No	strongly agree	agree	strongly agree	agree	agree	men should test HIV frequently
Post-Secondary	Employed	Urban	>50,000	90 minutes	No	Yes	No	4	No	No	No	Yes	No	none	No	No	Yes	No	No	none	12 months	No	Yes	No	No	none	Yes	Yes	Yes	agree	agree	agree	agree	agree	none
Post-Secondary	Unemployed	Urban	<50,000	15 minutes	No	Yes	Yes	2	Yes	No	No	No	No	none	No	No	Yes	No	No	none	2 weeks	No	Yes	No	No	none	Yes	Yes	Yes	agree	strongly disagree	agree	agree	strongly agree	provide education concerning counselling and testing
Post-Secondary	Employed	Urban	>50,000	10 minutes	No	No	Yes	2	Yes	No	No	No	No	none	No	No	Yes	No	No	none	1 week	No	Yes	Yes	No	none	Yes	Yes	Yes	agree	strongly disagree	strongly agree	strongly agree	agree	every man should be followed and advised to test
Secondary	Self employed	Urban	<50,000	10 minutes	No	Yes	No	3	Yes	No	No	No	No	none	No	No	Yes	No	No	none	2 weeks	No	Yes	No	No	none	Yes	Yes	Yes	strongly agree	agree	agree	agree	strongly agree	all men should be advised to test HIV
Post-Secondary	Employed	Urban	>50,000	20 minutes	No	No	No	3	Yes	No	No	No	No	none	No	No	Yes	No	No	none	3 days	No	Yes	No	No	none	Yes	Yes	Yes	strongly agree	agree	strongly agree	strongly agree	strongly agree	men should create a habit of testing for HIV
Secondary	Employed	Urban	>50,000	120 minutes	Yes	No	No								No	No	Yes	No	No	none	none	No	Yes	No	No	none	Yes	Yes	No	agree	agree	agree	agree	agree	men should test HIV frequently
Secondary	Self employed	Urban	>50,000	45 minutes	Yes	No	No	1	No	No	No	Yes	No	none	No	No	Yes	No	No	none	none	No	Yes	No	No	none	Yes	Yes	No	strongly agree	strongly disagree	agree	agree	strongly agree	men should be dedicated special time and day for testing
Secondary	Student	Urban	<50,000	120 minutes	Yes	No	Yes	3	Yes	No	No	No	No	none	No	No	Yes	No	No	none	8 months	No	Yes	No	No	none	Yes	Yes	Yes	strongly agree	agree	agree	agree	strongly agree	time should be observed during the service
Primary	Self employed	Rural	>50,000	60 minutes	Yes	No	No	3	No	No	No	Yes	No	none	No	No	Yes	No	No	none	3 months	No	Yes	No	No	none	No	No	NA	strongly agree	agree	agree	agree	agree	more health providers should be added
Secondary	Employed	Urban	>50,000	30 minutes	No	Yes	No	2	No	No	Yes	No	No	none	No	No	Yes	No	No	none	2 years	No	Yes	No	No	none	Yes	Yes	Yes	agree	strongly disagree	agree	agree	strongly agree	more health providers should be added
None	Self employed	Urban	>50,000	30 minutes	Yes	No	No	3	No	No	No	Yes	No	none	No	No	Yes	No	No	none	3 months	No	Yes	No	No	none	Yes	Yes	Yes	strongly agree	agree	agree	agree	strongly agree	more health providers should be added
Secondary	Self employed	Urban	>50,000	60 minutes	Yes	No	No	2	No	No	No	Yes	No	none	No	No	Yes	No	No	none	1 month	No	Yes	No	No	none	Yes	Yes	No	agree	strongly disagree	agree	strongly agree	agree	men should test HIV frequently
None	Self employed	Urban	<50,000	45 minutes	Yes	No	No	2	Yes	No	No	No	No	none	No	No	Yes	No	No	none	5 years	No	Yes	No	No	none	Yes	Yes	Yes	agree	agree	agree	agree	agree	time for offering the service should be adequate
Post-Secondary	Self employed	Rural	>50,000	120 minutes	No	Yes	No								No	No	Yes	No	No	none	1 year	No	Yes	No	No	none	Yes	Yes	No	agree	agree	agree	agree	agree	men should test HIV frequently
Primary	Self employed	Urban	>50,000	30 minutes	Yes	No	No	2	No	No	Yes	No	No	none	Yes	No	No	No	No	none	18 months	No	Yes	No	No	none	No	No	NA	strongly agree	strongly disagree	agree	agree	agree	men should be dedicated special time and day for testing
Secondary	Self employed	Urban	>50,000	45 minutes	Yes	No	Yes	4	No	No	Yes	No	No	none	No	No	Yes	No	No	none	2 days	No	Yes	No	No	none	No	No	NA	agree	agree	agree	agree	agree	more education should be given
Primary	Employed	Urban	>50,000	30 minutes	No	Yes	No	2	No	No	No	No	Yes	none	No	No	Yes	No	No	none	3 days	No	Yes	No	No	none	Yes	Yes	Yes	agree	agree	agree	agree	agree	time for offering the service should be adequate
None	Unemployed	Rural	<50,000	45 minutes	Yes	No	No	1	No	No	Yes	No	No	none	Yes	No	No	No	No	none	none	No	Yes	No	No	none	No	No	NA	agree	strongly disagree	strongly agree	agree	strongly agree	men should be dedicated special time and day for testing
Primary	Self employed	Urban	<50,000	60 minutes	No	Yes	No	2	No	No	Yes	No	No	none	No	No	Yes	No	No	none	2 months	No	Yes	No	No	none	Yes	Yes	No	strongly disagree	strongly disagree	strongly diagree	strongly disagree	strongly disagree	health providers should create a friendly environment
Post-Secondary	Self employed	Urban	>50,000	15 minutes	Yes	No	Yes	1	No	No	Yes	No	No	none	No	No	Yes	No	No	none	5 years	No	Yes	No	No	none	Yes	Yes	No	agree	agree	strongly agree	strongly agree	agree	men should test HIV frequently
None	Self employed	Urban	>50,000	50 minutes	Yes	No	Yes	2	Yes	No	No	No	No	none	No	No	Yes	No	No	none	3 years	No	Yes	No	No	none	Yes	Yes	No	agree	strongly disagree	strongly agree	agree	agree	men should test HIV frequently
Secondary	Self employed	Urban	>50,000	45 minutes	Yes	No	No	0	No	No	Yes	No	No	none	No	No	Yes	No	No	none	10 years	No	Yes	No	No	none	Yes	Yes	No	agree	agree	agree	strongly agree	agree	more education should be given
Primary	Self employed	Urban	>50,000	30 minutes	No	Yes	No	2	Yes	No	No	No	No	none	No	No	Yes	No	No	none	1 week	No	Yes	No	No	none	No	No	NA	agree	agree	agree	agree	agree	health providers should create a friendly environment
None	Self employed	Urban	>50,000	30 minutes	No	No	No	4	Yes	No	No	No	No	none	No	No	Yes	No	No	none	1 week	No	No	No	Yes	none	No	No	NA	agree	agree	agree	agree	agree	health providers should create a friendly environment
None	Unemployed	Rural	<50,000	120 minutes	No	Yes	No	1	Yes	No	No	No	No	none	No	No	Yes	No	No	none	10 years	No	Yes	No	No	none	Yes	Yes	Yes	agree	agree	strongly agree	strongly agree	strongly agree	more education should be given
Secondary	Self employed	Urban	>50,000	30 minutes	Yes	No	Yes		No	No	No	No	No	none							5 days	No	Yes	Yes	No	none	No	No	NA	agree	agree	agree	agree	agree	more emphasis required
Secondary	Student	Rural	<50,000	60 minutes	No	Yes	Yes		No	No	No	No	No	none	Yes	No	No	No	No	none	3 days	No	Yes	Yes	No	none	No	No	NA	agree	strongly disagree	disagree	agree	disagree	service providers should reach out to men where they live
Primary	Employed	Urban	<50,000	120 minutes	No	Yes	Yes	5	No	No	Yes	No	No	none	No	No	Yes	No	No	none	4 days	No	Yes	No	No	none	No	No	NA	strongly agree	strongly disagree	agree	agree	strongly agree	advise men to test
Primary	Self employed	Urban	<50,000	15 minutes	Yes	No	Yes	4	Yes	No	No	No	No	none	No	No	Yes	No	No	none	2 weeks	No	No	No	Yes	none	No	No	NA	disagree	disagree	strongly diagree	strongly disagree	disagree	service providers should be friendly to the patients
Post-Secondary	Self employed	Urban	<50,000	30 minutes	No	Yes	Yes	2	Yes	No	No	No	No	none	No	No	Yes	No	No	none	4 days	No	Yes	No	No	none	No	No	NA	agree	agree	agree	strongly agree	strongly agree	service providers should be friendly to the patients
Secondary	Employed	Urban	>50,000	120 minutes	No	Yes	Yes	1	No	No	Yes	No	No	none	No	No	Yes	No	No	none	1 week	No	No	Yes	No	none	No	No	NA	disagree	disagree	strongly diagree	disagree	strongly disagree	service providers should advise men to test
Secondary	Self employed	Urban	>50,000	30 minutes	No	Yes	No	4	No	Yes	No	No	No	none	No	Yes	No	No	No	none	2 weeks	No	Yes	No	No	none	No	No	NA	agree	agree	agree	strongly agree	strongly agree	service providers should advise men to test
Secondary	Student	Urban	<50,000	10 minutes	No	Yes	Yes	3	No	No	Yes	No	No	none	No	No	Yes	No	No	none	4 days	No	No	Yes	No	none	No	No	NA	agree	agree	agree	agree	agree	enough time to provide the service is needed
Post-Secondary	Student	Urban	<50,000	60 minutes	Yes	No	Yes	2	Yes	No	No	No	No	none	No	No	Yes	No	No	none	4 days	No	Yes	Yes	No	none	No	No	NA	disagree	disagree	disagree	disagree	disagree	advise men to test
Post-Secondary	Student	Urban	<50,000	30 minutes	No	Yes	Yes	3	Yes	No	No	No	No	none	Yes	No	No	No	No	none	4 days	No	Yes	No	No	none	No	No	NA	agree	strongly disagree	strongly agree	agree	strongly agree	more effort be put in testing men
Secondary	Self employed	Urban	<50,000	30 minutes	No	Yes	Yes	2	Yes	No	No	No	No	none	No	No	Yes	No	No	none	2 weeks	No	No	Yes	No	none	No	No	NA	agree	agree	strongly agree	strongly agree	strongly agree	service providers should be friendly
Post-Secondary	Employed	Urban	>50,000	60 minutes	Yes	No	Yes	3	No	No	No	No	Yes	none	No	No	Yes	No	No	none	4 days	No	Yes	No	No	none	No	No	NA	agree	agree	agree	agree	strongly agree	every man that comes to the hospital should be tested
Primary	Student	Urban	<50,000	180 minutes	No	Yes	No	2	No	Yes	No	No	No	none	No	No	Yes	No	No	none	2 days	No	Yes	No	No	none	No	No	NA	agree	strongly disagree	strongly agree	agree	agree	service providers should be friendly
Primary	Self employed	Urban	>50,000	20 minutes	No	Yes	No	2	Yes	No	No	No	No	none	No	No	Yes	No	No	none	2 months	No	Yes	No	No	none	No	No	NA	agree	agree	strongly agree	strongly agree	agree	advise men to test
Secondary	Student	Urban	<50,000	60 minutes	No	No	Yes	1	No	Yes	No	No	No	none	No	No	Yes	No	No	none	5 days	No	Yes	Yes	No	none	No	No	NA	disagree	agree	disagree	disagree	disagree	service providers should be friendly
Post-Secondary	Self employed	Urban	<50,000	30 minutes	No	No	Yes		No	No	No	No	No	none	No	No	Yes	No	No	none	5 days	No	Yes	No	No	none	No	No	NA	agree	disagree	disagree	disagree	agree	advise men to test
Post-Secondary	Employed	Urban	>50,000	240 minutes	No	No	No	2	No	Yes	No	No	No	none							4 days	No	Yes	No	No	none	No	No	NA	disagree	disagree	disagree	agree	disagree	service providers should be friendly to the patients
Primary	Self employed	Urban	<50,000	60 minutes	Yes	No	Yes	1	Yes	No	No	No	No	none	Yes	No	Yes	No	No	none	one week	No	Yes	Yes	No	none	Yes	Yes	No	strongly agree	agree	strongly diagree	strongly agree	disagree	few healthccare providers
Secondary	Unemployed	Urban	>50,000	60 minutes	Yes	Yes	Yes	2	No	No	Yes	No	No	none	No	No	Yes	Yes	No	none	one year	No	Yes	Yes	No	none	Yes	Yes	Yes	strongly agree	strongly disagree	agree	disagree	disagree	healthcare providers should be more confidential
Secondary	Unemployed	Urban	>50,000	10 minutes	Yes	No	Yes	1	No	No	No	Yes	No	none	No	Yes	Yes	Yes	No	none	first visit	No	Yes	No	No	none	Yes	No	NA	agree	agree	strongly agree	strongly agree	disagree	the service is good, it should continue
Secondary	Self employed	Urban	>50,000	15 minutes	No	Yes	No	2	No	No	Yes	No	Yes	none	No	No	Yes	No	No	none	two weeks	No	Yes	Yes	Yes	none	Yes	Yes	Yes	agree	agree	agree	strongly agree	disagree	we need more healthcare providers
Primary	Self employed	Rural	<50,000	60 minutes	No	Yes	Yes								No	No	No	No	No	none	three days	No	No	Yes	No	none	Yes	Yes	Yes	agree	agree	strongly diagree	agree	strongly disagree	healthcare providers should create friendly enviroment with patients
Secondary	Student	Urban	<50,000	15 minutes	No	Yes	No	1	No	Yes	No	No	No	none	No	No	No	No	No	none	one week	No	No	Yes	No	none	Yes	Yes	Yes	agree	agree	disagree	strongly agree	strongly disagree	concitize people in rural areas
Secondary	Self employed	Urban	<50,000	20 minutes	No	Yes	No	1	No	No	Yes	No	No	none	Yes	No	Yes	No	No	none	one year	Yes	Yes	No	No	none	Yes	Yes	Yes	strongly agree	strongly disagree	agree	strongly agree	strongly disagree	should conduct the activity in less time
Secondary	Self employed	Urban	<50,000	60 minutes	Yes	No	No								Yes	No	No	No	No	none	three days	No	Yes	Yes	No	none	Yes	Yes	No	strongly agree	agree	strongly diagree	strongly agree	strongly disagree	people should be encouraged to test for HIV
Secondary	Student	Urban	<50,000	30 minutes	No	Yes	No	1	No	No	Yes	No	No	none	Yes	No	Yes	No	No	none	first visit	Yes	Yes	No	No	none	Yes	Yes	Yes	strongly agree	strongly disagree	disagree	disagree	strongly agree	more seminars to create awareness
None	Unemployed	Urban	<50,000	20 minutes	No	Yes	Yes	3	Yes	No	No	No	No	none	No	No	Yes	No	No	none	four years	Yes	No	Yes	No	none	Yes	Yes	Yes	strongly agree	disagree	strongly agree	agree	strongly disagree	no comment
Secondary	Student	Urban	<50,000	50 minutes	No	Yes	No	1	Yes	No	No	No	No	none	No	No	No	Yes	No	none	two days	Yes	Yes	No	No	none	Yes	Yes	Yes	agree	strongly disagree	strongly agree	strongly agree	strongly agree	people should be prepared well before service
Post-Secondary	Employed	Urban	>50,000	45 minutes	Yes	No	Yes	1	No	Yes	No	No	No	none	Yes	No	Yes	Yes	No	none	three days	Yes	Yes	Yes	No	none	Yes	Yes	Yes	strongly agree	strongly disagree	strongly agree	strongly agree	disagree	healthcare providers should continue counselling patients
Secondary	Employed	Urban	>50,000	5 minutes	No	Yes	Yes	3	Yes	No	No	No	No	none	No	No	Yes	No	No	none	five days	Yes	No	Yes	No	none	Yes	No	NA	strongly agree	strongly disagree	strongly diagree	strongly agree	strongly agree	every health institution should have this service
None	Unemployed	Rural	<50,000	15 minutes	Yes	Yes	Yes	3	Yes	No	Yes	No	No	none	Yes	No	Yes	No	No	none	three month	Yes	Yes	Yes	No	none	Yes	No	NA	agree	agree	agree	agree	agree	every health institution should have this service
Secondary	Self employed	Rural	>50,000	20 minutes	No	Yes	Yes	5	Yes	Yes	Yes	No	No	none	No	No	Yes	No	No	none	two months	Yes	Yes	Yes	No	none	Yes	No	NA	strongly agree	strongly disagree	strongly diagree	strongly agree	strongly disagree	more seminars to healthcare providers on pict
Secondary	Student	Urban	<50,000	45 minutes	Yes	No	No		No	No	No	No	No	none	Yes	Yes	Yes	Yes	Yes	none	two days	Yes	Yes	Yes	No	none	Yes	No	NA	agree	agree	disagree	strongly agree	disagree	there should be a special room for pict
Primary	Self employed	Rural	>50,000	5 minutes	Yes	Yes	Yes	3	Yes	Yes	No	No	No	none	Yes	Yes	Yes	Yes	Yes	none	two months	Yes	Yes	Yes	No	none	Yes	No	NA	agree	agree	agree	strongly agree	agree	this service should be given frequently
Post-Secondary	Self employed	Rural	>50,000	45 minutes	No	Yes	No	4	Yes	Yes	Yes	No	No	none	No	No	Yes	Yes	No	none	two years	Yes	Yes	Yes	No	none	Yes	No	NA	agree	agree	agree	agree	agree	health centres for this service should be added
None	Unemployed	Rural	<50,000	30 minutes	Yes	Yes	No	1	Yes	No	Yes	No	No	none	No	No	Yes	Yes	Yes	none	two years	Yes	Yes	Yes	No	none	Yes	Yes	Yes	agree	strongly disagree	strongly diagree	strongly agree	strongly agree	there should be a special room for pitc
Secondary	Student	Urban		30 minutes	Yes	No	No	1	Yes	Yes	No	No	No	when i was going to university	No	No	Yes	Yes	Yes	none	two weeks	Yes	Yes	Yes	No	none	Yes	No	NA	strongly agree	disagree	disagree	disagree	disagree	we need more health care provider since there are only few here
Primary	Unemployed	Urban	<50,000	180 minutes	No	Yes	Yes	2	Yes	Yes	No	No	No	none	No	No	Yes	No	No	none	five years	Yes	Yes	Yes	No	none	Yes	No	NA	agree	agree	strongly diagree	agree	strongly agree	confidentiality should be observed by healthcare providers
Secondary	Self employed	Urban	<50,000	180 minutes	No	Yes	Yes	1	Yes	No	No	No	No	i was admited in the wards	Yes	Yes	Yes	Yes	Yes	none	sixteen years	Yes	Yes	Yes	No	none	Yes	No	NA	strongly agree	agree	strongly agree	strongly agree	strongly agree	service is good but there are only few healthcare providers
None	Unemployed	Rural	<50,000	10 minutes	Yes	Yes	Yes	3	No	Yes	Yes	No	No	none	Yes	Yes	Yes	Yes	Yes	none	one year	Yes	Yes	Yes	No	none	No	No	NA	agree	agree	agree	agree	agree	we need more health centres with this service
Post-Secondary	Employed	Urban	>50,000	45 minutes	No	Yes	Yes	3	Yes	Yes	No	No	No	none	No	No	Yes	No	No	none	two month	Yes	Yes	Yes	No	none	No	No	NA	strongly agree	strongly disagree	agree	strongly agree	strongly agree	people in villages should be reached out also
Post-Secondary	Employed	Urban	>50,000	30 minutes	No	Yes	Yes	1	Yes	No	No	No	No	none	No	Yes	Yes	No	No	none	4 months	No	Yes	No	No	none	Yes	Yes	Yes	strongly agree	strongly disagree	strongly agree	strongly agree	strongly agree	insist on observing confidentiality
Post-Secondary	Student	Rural	<50,000	15 minutes	Yes	No	No	8	Yes	No	No	No	No	none	No	Yes	No	No	No	none	1 day	No	No	No	Yes	none	Yes	Yes	Yes	strongly agree	agree	agree	disagree	disagree	long time to wait for the results plus few health providers
Primary	Employed	Urban	<50,000	30 minutes	No	Yes	Yes	6	Yes	No	No	No	No	none	No	No	Yes	No	No	none	2 months	No	No	Yes	No	none	Yes	Yes	Yes	strongly agree	strongly disagree	strongly diagree	agree	strongly agree	more health providers to reach out to those in rural areas
None	Unemployed	Urban	<50,000	10 minutes	Yes	Yes	Yes	3	No	No	Yes	No	No	none	No	No	Yes	No	No	none	1 month	No	Yes	No	No	none	Yes	Yes	Yes	agree	strongly disagree	agree	strongly agree	strongly agree	have more ealth centres to make this service easily available
Secondary	Employed	Urban	>50,000	50 minutes	Yes	Yes	Yes	2	No	Yes	No	No	No	none	No	No	Yes	No	No	none	1 week	No	Yes	No	No	none	Yes	Yes	No	agree	strongly disagree	strongly diagree	agree	disagree	more health providers to reach out to more men
Secondary	Employed	Urban	>50,000	25 minutes	Yes	No	Yes	3	No	Yes	No	No	No	none	No	No	Yes	No	No	none	3 days	No	Yes	Yes	No	none	Yes	Yes	No	strongly agree	agree	disagree	agree	strongly agree	men should be given special time to test
Post-Secondary	Unemployed	Urban	<50,000	45 minutes	Yes	No	Yes	2	Yes	No	No	No	No	none	No	No	Yes	No	No	none	1 week	No	No	Yes	No	none	Yes	Yes	No	strongly agree	agree	strongly diagree	agree	strongly disagree	create friendly environment during the service
Secondary	Student	Urban	<50,000	60 minutes	Yes	No	No								Yes	No	No	No	No	none	1 day	No	No	Yes	No	none	Yes	Yes	Yes	strongly agree	strongly disagree	strongly agree	strongly agree	strongly disagree	reach out to men in their work places
Secondary	Employed	Urban	>50,000	35 minutes	Yes	No	Yes	2	No	No	Yes	No	No	none	No	No	Yes	No	No	none	3 days	No	Yes	No	No	none	Yes	Yes	No	agree	agree	strongly diagree	agree	strongly disagree	men should have their own day of testing
Primary	Unemployed	Rural	<50,000	60 minutes	No	Yes	Yes	4	No	No	No	Yes	No	none	No	No	Yes	No	No	none	2 weeks	No	Yes	No	No	none	Yes	Yes	Yes	agree	strongly disagree	disagree	disagree	disagree	more health providers needed to minimize the waiting time
Primary	Self employed	Urban	<50,000	40 minutes	Yes	No	Yes								No	No	Yes	No	No	none	3 days	No	Yes	No	No	none	Yes	Yes	No	disagree	strongly disagree	disagree	strongly agree	disagree	insist on the importance of confidentiality
Primary	Self employed	Urban	<50,000	30 minutes	Yes	No	Yes								No	No	Yes	No	No	none	2 days	No	Yes	No	No	none	Yes	Yes	No	strongly agree	agree	agree	agree	agree	more health providers needed for the service
Secondary	Self employed	Urban	<50,000	45 minutes	No	Yes	No	1	No	No	No	No	Yes	none	No	No	Yes	No	No	none	1 month	No	No	Yes	No	none	Yes	Yes	No	strongly agree	strongly disagree	disagree	strongly agree	strongly disagree	testing after counselling should be independent
Post-Secondary	Employed	Rural	>50,000	60 minutes	Yes	No	Yes	2	No	No	Yes	No	No	none	No	No	Yes	No	No	none	1 day	No	Yes	Yes	No	none	Yes	Yes	Yes	strongly agree	strongly disagree	disagree	strongly agree	strongly agree	reach out to men in their work areas
Post-Secondary	Employed	Urban	>50,000	30 minutes	Yes	No	Yes	1	No	No	No	Yes	No	none	No	No	Yes	No	No	none	3 days	No	No	Yes	No	none	Yes	Yes	Yes	strongly agree	strongly disagree	strongly agree	strongly agree	strongly agree	educate men through media
Secondary	Student	Rural	<50,000	30 minutes	No	Yes	Yes	1	No	Yes	No	No	No	none	No	No	Yes	No	No	none	6 months	Yes	No	No	No	none	Yes	Yes	Yes	strongly agree	strongly disagree	strongly agree	agree	agree	observe confidentiality
None	Unemployed	Urban	<50,000	40 minutes	No	Yes	Yes	3	No	No	Yes	No	No	none	No	No	Yes	No	No	none	2 months	Yes	No	No	No	none	Yes	Yes	Yes	strongly agree	agree	agree	agree	agree	add more test centres
Secondary	Self employed	Urban	<50,000	10 minutes	No	Yes	Yes	5	Yes	No	No	No	No	none	No	No	Yes	No	No	none	5 years	No	No	Yes	No	none	Yes	Yes	Yes	strongly agree	agree	disagree	disagree	agree	health providers should be increased
Post-Secondary	Employed	Rural	<50,000	90 minutes	Yes	No	Yes	2	Yes	No	No	No	No	none	Yes	No	No	No	No	none	1 month	No	Yes	No	No	none	Yes	Yes	Yes	agree	strongly disagree	strongly agree	strongly agree	strongly agree	evening time should be set aside for testing men
Post-Secondary	Employed	Rural	>50,000	120 minutes	Yes	Yes	Yes	1	Yes	No	No	No	No	none	No	No	Yes	No	No	none	2 months	Yes	No	No	No	none	Yes	Yes	Yes	strongly agree	strongly disagree	agree	strongly agree	strongly agree	the service is good
Post-Secondary	Employed	Rural	>50,000	120 minutes	Yes	Yes	Yes	1	Yes	No	No	No	No	none	No	No	Yes	No	No	none	2 months	Yes	No	No	No	none	Yes	Yes	Yes	strongly agree	strongly disagree	agree	strongly agree	strongly agree	the service is good
Post-Secondary	Employed	Urban	>50,000	30 minutes	No	Yes	Yes	2	Yes	No	No	No	No	none	No	No	Yes	No	No	none	1 month	No	Yes	No	No	none	Yes	Yes	Yes	agree	strongly disagree	agree	strongly agree	strongly agree	more health providers needed
Primary	Employed	Urban	<50,000	90 minutes	Yes	No	Yes	2	No	No	Yes	No	No	none	No	No	Yes	No	No	none	3 days	Yes	Yes	No	No	none	Yes	Yes	Yes	agree	agree	strongly diagree	strongly agree	strongly agree	transport to remote health cntres be provided
Post-Secondary	Employed	Rural	>50,000	90 minutes	Yes	No	Yes	3	No	No	Yes	No	No	none	No	Yes	No	No	No	none	4 years	No	Yes	Yes	No	none	Yes	Yes	No	agree	strongly disagree	disagree	strongly agree	disagree	a special day should be set aside for men to test HIV
Secondary	Employed	Urban	>50,000	45 minutes	Yes	No	Yes	2	No	Yes	No	No	No	none	No	No	Yes	No	No	none	2 years	No	Yes	Yes	No	none	Yes	Yes	Yes	agree	agree	disagree	strongly agree	strongly disagree	the service should be provided in weekeends to allow more men to test
None	Unemployed	Rural	<50,000	180 minutes	Yes	Yes	Yes		No	No	No	No	No	none	No	No	No	Yes	No	none	5 months	No	No	No	Yes	none	No	No	NA	disagree	disagree	disagree	agree	strongly agree	the service should be offered to all men
Secondary	Self employed	Urban	>50,000	50 minutes	Yes	No	Yes		No	No	No	No	No	none	Yes	No	No	No	No	none	1 year	No	Yes	Yes	No	none	No	No	NA	strongly agree	agree	strongly diagree	agree	strongly agree	more health providers needed
Primary	Unemployed	Urban	<50,000	30 minutes	Yes	Yes	Yes		No	No	No	No	No	none	Yes	No	No	No	No	none	3 days	No	No	Yes	No	none	No	No	NA	agree	strongly disagree	agree	strongly disagree	strongly disagree	men should not be forced to test after the counselling
Primary	Employed	Rural	>50,000	70 minutes	Yes	No	Yes	1	Yes	No	No	No	No	none	No	No	Yes	No	No	none	5 days	No	Yes	No	No	none	No	No	NA	strongly agree	agree	strongly agree	agree	strongly agree	the service is good should continue
None	Unemployed	Rural	>50,000	180 minutes	No	No	Yes	3	No	No	No	No	No	part of medical management	No	No	Yes	No	No	none	1 year	No	No	Yes	No	none	No	No	NA	agree	agree	agree	agree	disagree	the service should take less time and results obtained immediately
None	Unemployed	Rural	>50,000	120 minutes	Yes	Yes	Yes	1	Yes	No	No	No	No	none	Yes	No	Yes	No	No	none	two months	Yes	Yes	Yes	No	none	No	No	NA	strongly agree	agree	strongly diagree	strongly agree	disagree	few healthccare providers
None	Unemployed	Urban	>50,000	30 minutes	No	Yes	Yes	1	No	No	Yes	No	No	i was sick abd admitted	No	No	Yes	No	No	none	one month	No	No	Yes	No	none	No	No	NA	agree	agree	strongly agree	strongly agree	disagree	the service is good, it should continue
Primary	Unemployed	Rural	>50,000	45 minutes	No	Yes	No		No	No	No	No	No	none	No	No	Yes	No	Yes	none	three days	Yes	Yes	Yes	No	none	No	No	NA	agree	agree	agree	strongly agree	disagree	we need more healthcare providers
None	Unemployed	Urban	>50,000	60 minutes	No	Yes	Yes	1	Yes	No	No	No	No	i was sick abd admitted	0	No	Yes	No	No	none	one year	Yes	Yes	Yes	No	none	Yes	Yes	No	strongly agree	strongly disagree	agree	disagree	disagree	healthcare providers should be more confidential
Primary	Unemployed	Rural	<50,000	30 minutes	Yes	Yes	No		No	No	No	No	No	none	No	No	No	Yes	No	none	ten years	Yes	Yes	Yes	No	none	No	No	NA	agree	agree	strongly diagree	agree	strongly disagree	healthcare providers should create friendly enviroment with patients
None	Employed	Urban	<50,000	10 minutes	Yes	No	Yes	1	Yes	No	No	No	No	none	No	Yes	Yes	Yes	No	none	5 days	Yes	Yes	Yes	No	none	Yes	Yes	Yes	strongly agree	strongly disagree	strongly agree	strongly agree	strongly agree	service is good
None	Unemployed	Urban	<50,000	45 minutes	Yes	No	No	2	Yes	No	Yes	No	No	none	Yes	No	No	No	No	none	3 month	Yes	Yes	Yes	No	none	Yes	Yes	Yes	strongly agree	strongly disagree	disagree	strongly agree	strongly agree	more men should be involved
Primary	Employed	Urban	>50,000	12 minutes	Yes	Yes	Yes	4	Yes	Yes	Yes	No	No	none	No	No	Yes	Yes	No	none	5 years	Yes	Yes	Yes	No	none	Yes	Yes	Yes	strongly agree	agree	disagree	strongly agree	agree	more men should be involved
Primary	Student	Urban	<50,000	30 minutes	Yes	No	Yes		No	No	No	No	No	none	No	Yes	Yes	Yes	No	none	3 days	Yes	Yes	Yes	No	none	No	No	NA	strongly agree	agree	disagree	strongly agree	agree	more buildings to be build to have enough space for pict
Primary	Self employed	Urban	>50,000	15 minutes	Yes	No	Yes	4	Yes	No	No	No	No	none	Yes	No	No	No	No	none	5 days	Yes	Yes	Yes	No	none	Yes	Yes	Yes	strongly agree	strongly disagree	disagree	strongly agree	strongly agree	service of pict should be offeed in the evenings
Primary	Employed	Urban	>50,000	25 minutes	No	Yes	Yes	2	Yes	No	No	No	Yes	none	No	No	Yes	Yes	No	none	3 days	Yes	Yes	Yes	No	none	No	No	NA	strongly agree	strongly disagree	strongly agree	strongly agree	agree	health providers should visit people in their households
Primary	Self employed	Urban	>50,000	30 minutes	No	Yes	Yes	3	Yes	No	No	No	No	none	No	No	Yes	No	No	none	3 years	Yes	Yes	Yes	No	none	Yes	Yes	Yes	strongly agree	strongly disagree	strongly agree	strongly agree	strongly agree	there should be more health care providers
Secondary	Employed	Urban	>50,000	30 minutes	No	Yes	Yes	2	Yes	No	No	No	No	none	No	No	Yes	Yes	No	none	6 month	Yes	Yes	Yes	No	none	Yes	Yes	Yes	strongly agree	strongly disagree	strongly agree	strongly agree	agree	more healthcare providers to give the service
Secondary	Employed	Urban	>50,000	30 minutes	No	No	Yes	2	Yes	No	No	No	No	none	Yes	No	Yes	Yes	No	none	1 week	Yes	Yes	Yes	No	none	Yes	Yes	Yes	strongly agree	strongly disagree	strongly agree	agree	agree	more seminars to be given to men on the importance of PITC
Primary	Self employed	Urban	<50,000	30 minutes	Yes	No	Yes	3	Yes	No	No	No	No	none	No	No	No	No	No	none	first visit	Yes	Yes	Yes	No	none	No	No	NA	strongly agree	strongly disagree	agree	strongly agree	disagree	no comment
Secondary	Self employed	Urban	>50,000	30 minutes	Yes	No	Yes	2	No	No	Yes	No	No	none	No	No	No	Yes	No	none	5 days	Yes	Yes	Yes	No	none	No	No	NA	strongly agree	strongly disagree	strongly diagree	strongly agree	strongly agree	all men should be counselled and tested
Post-Secondary	Employed	Rural	>50,000	60 minutes	Yes	No	Yes		No	No	No	No	No	none	No	No	No	Yes	No	none	3 months	No	Yes	Yes	No	none	No	No	NA	strongly agree	agree	disagree	agree	strongly disagree	create friendly environmnet to make more men test
Primary	Self employed	Urban	<50,000	40 minutes	Yes	No	Yes	2	No	No	No	Yes	No	none	Yes	No	No	No	No	none	2 days	No	No	Yes	No	none	No	No	NA	strongly agree	strongly disagree	strongly agree	agree	agree	more service providers are needed
Post-Secondary	Self employed	Rural	>50,000	60 minutes	No	Yes	Yes	3	Yes	No	No	No	No	none	Yes	No	No	No	No	none	2 months	No	No	Yes	No	none	No	No	NA	agree	agree	strongly diagree	disagree	strongly disagree	educate health providers on confidentiality
None	Unemployed	Urban	<50,000	50 minutes	No	No	Yes	2	No	No	Yes	No	No	none	No	No	No	Yes	No	none	2 days	No	Yes	No	No	none	No	No	NA	strongly agree	agree	strongly diagree	agree	disagree	more service providers are needed
None	Unemployed	Urban	<50,000	15 minutes	No	Yes	Yes	5	No	No	Yes	No	No	none	Yes	No	No	No	No	none	1 year	No	No	Yes	No	advised to go to the hospital	No	No	NA	strongly agree	agree	disagree	strongly agree	disagree	more service providers are needed
Primary	Self employed	Urban	>50,000	15 minutes	Yes	No	No		No	No	No	No	No	none	Yes	No	No	No	No	none	2 weeks	No	No	Yes	No	none	No	No	NA	strongly agree	disagree	disagree	disagree	agree	more education on observing confidentiality
Secondary	Student	Urban	<50,000	30 minutes	Yes	No	Yes		No	No	No	No	No	none	Yes	No	No	No	No	none	5 days	No	Yes	Yes	No	none	No	No	NA	strongly agree	strongly disagree	strongly agree	strongly agree	agree	more service providers are needed
Secondary	Self employed	Urban	>50,000	30 minutes	Yes	No	No	2	No	No	Yes	No	No	none	Yes	No	No	No	No	none	2 days	No	Yes	Yes	No	none	No	No	NA	strongly agree	strongly disagree	agree	agree	strongly disagree	the service should be offered to all men
